# Supplementary material for: 3-(2-Oxo-2,3,4,5-tetra­hydro­furan-3-yl)-1-benzofuran-2-carbonitrile
Source: Acta Crystallogr Sect E Struct Rep Online. 2012 Aug 31;68(Pt 9):o2819. doi: 10.1107/S1600536812036835 (PMC3435843; doi:10.1107/S1600536812036835)
Supplement: Supplementary file 1 [file e-68-o2819-sup1.cif]

##############################################################################
#                                                                            #
# This CIF contains the data in a paper accepted for publication in          #
# Acta Crystallographica Section E. It conforms to the requirements of       #
# Notes for Authors for Acta Crystallographica Section E, and has been       #
# peer reviewed under the auspices of the IUCr Commission on Journals.       #
#                                                                            #
# Full details of the Crystallographic Information File format               #
# are given in the paper "The Crystallographic Information File (CIF):       #
# a New Standard Archive File for Crystallography" by S. R. Hall, F. H.      #
# Allen and I. D. Brown [Acta Cryst. (1991), A47, 655-685].                  #
#                                                                            #
# The current version of the core CIF dictionary is obtainable from          #
# ftp://ftp.iucr.org/pub/cif_core.dic.                                       #
#                                                                            #
# Software is freely available for graphical display of the structure(s)     #
# in this CIF. For information consult the CIF software page                 #
# http://www.iucr.org/resources/cif/software.                                #
#                                                                            #
# This file may be used for bona fide research purposes within the           #
# scientific community so long as proper attribution is given to the journal # 
# article from which it was obtained.                                        #
#                                                                            #
##############################################################################
data_global
_audit_creation_method     'by CrystalStructure'
_journal_date_recd_electronic     2012-08-23
_journal_date_accepted     2012-08-26
_journal_name_full     'Acta Crystallographica, Section E'
_journal_year     2012
_journal_volume     68
_journal_issue      9
_journal_page_first     o2819
_journal_page_last     o2819
_journal_paper_category     QO
_journal_paper_doi     10.1107/S1600536812036835
_journal_coeditor_code     GG2098
_publ_contact_author_name     'Dr Kensuke Okuda'
_publ_contact_author_address
;
Laboratory of Medicinal and Pharmaceutical Chemistry
Gifu Pharmaceutical University
Gifu 501-1196
Japan
;
_publ_contact_author_email     okuda@gifu-pu.ac.jp
_publ_contact_author_fax     ' 81-58-230-8112'
_publ_contact_author_phone     ' 81-58-230-8100'
_publ_section_title
;
3-(2-Oxo-2,3,4,5-tetrahydrofuran-3-yl)-1-benzofuran-2-carbonitrile
;
loop_
    _publ_author_name
    _publ_author_footnote
    _publ_author_address
    'Okuda, Kensuke' .
;
Laboratory of Medicinal and Pharmaceutical Chemistry
Gifu Pharmaceutical University
Gifu 501-1196
Japan
;
    'Hirota, Takashi' .
;
Laboratory of Pharmaceutical Chemistry
Faculty of Pharmaceutical Sciences
Okayama University
Okayama 700-8530
Japan
;
    'Nishina, Yuta' .
;
Research Core for Interdisciplinary Sciences
Okayama University
Okayama 700-8530,
Japan
;
    'Ishida, Hiroyuki'
;
Additional corresponding author, e-mail: ishidah@cc.okayama-u.ac.jp.
;
;
Department of Chemistry
Faculty of Science
Okayama University
Okayama 700-8530
Japan
;
data_I
_chemical_name_systematic
;
3-(2-Oxo-2,3,4,5-tetrahydrofuran-3-yl)-1-benzofuran-2-carbonitrile
;
_chemical_formula_moiety     'C13 H9 N O3'
_chemical_formula_sum     'C13 H9 N O3'
_chemical_formula_iupac     'C13 H9 N O3'
_chemical_formula_weight     227.22
_chemical_melting_point     ?
_symmetry_cell_setting     triclinic
_symmetry_space_group_name_H-M     'P -1'
_symmetry_space_group_name_Hall     '-P 1'
loop_
    _symmetry_equiv_pos_site_id
    _symmetry_equiv_pos_as_xyz
    1 '+X,+Y,+Z'
    2 '-X,-Y,-Z'
_cell_length_a     5.2724(7)
_cell_length_b     10.7340(16)
_cell_length_c     19.176(3)
_cell_angle_alpha     82.634(4)
_cell_angle_beta     82.532(5)
_cell_angle_gamma     80.371(4)
_cell_volume     1054.6(3)
_cell_formula_units_Z     4
_cell_measurement_reflns_used     12779
_cell_measurement_theta_min     3.1
_cell_measurement_theta_max     30.1
_cell_measurement_temperature     180.0(10)
_exptl_crystal_description     'block'
_exptl_crystal_colour     'colourless'
_exptl_crystal_size_max     0.36
_exptl_crystal_size_mid     0.10
_exptl_crystal_size_min     0.10
_exptl_crystal_density_diffrn     1.431
_exptl_crystal_density_meas     ?
_exptl_crystal_density_method     'not measured'
_exptl_crystal_F_000     472.00
_exptl_absorpt_coefficient_mu     0.103
_exptl_absorpt_correction_type     numerical
_exptl_absorpt_process_details
;
(NUMABS; Higashi, 1999)
;
_exptl_absorpt_correction_T_min     0.974
_exptl_absorpt_correction_T_max     0.990
_diffrn_ambient_temperature     180(2)
_diffrn_radiation_type     'Mo K\a'
_diffrn_radiation_wavelength     0.71075
_diffrn_measurement_device_type     'Rigaku R-AXIS RAPIDII'
_diffrn_measurement_method     \w
_diffrn_detector_area_resol_mean     10.00
_diffrn_reflns_number     16333
_diffrn_reflns_av_R_equivalents     0.0412
_diffrn_reflns_av_sigmaI/netI     0.0406
_diffrn_reflns_theta_min     3.05
_diffrn_reflns_theta_max     29.99
_diffrn_reflns_theta_full     29.99
_diffrn_measured_fraction_theta_max     0.995
_diffrn_measured_fraction_theta_full     0.995
_diffrn_reflns_limit_h_min     -7
_diffrn_reflns_limit_h_max     7
_diffrn_reflns_limit_k_min     -15
_diffrn_reflns_limit_k_max     15
_diffrn_reflns_limit_l_min     -26
_diffrn_reflns_limit_l_max     25
_diffrn_standards_number     ?
_diffrn_standards_interval_count     ?
_diffrn_standards_interval_time     ?
_diffrn_standards_decay_%     ?
_refine_special_details
;
Refinement of <i>F</i>^2^ against ALL reflections. The weighted <i>R</i>-factor
<i>wR</i> and goodness of fit <i>S</i> are based on <i>F</i>^2^, conventional
<i>R</i>-factors <i>R</i> are based on <i>F</i>, with <i>F</i> set to zero for
negative <i>F</i>^2^. The threshold expression of <i>F</i>^2^ >
\s(<i>F</i>^2^) is used only for calculating <i>R</i>-factors(gt) <i>etc</i>.
and is not relevant to the choice of reflections for refinement.
<i>R</i>-factors based on <i>F</i>^2^ are statistically about twice as large
as those based on <i>F</i>, and <i>R</i>- factors based on ALL data will be
even larger.
;
_reflns_number_total     6117
_reflns_number_gt     4415
_reflns_threshold_expression     I>2sigma(I)
_refine_ls_structure_factor_coef     Fsqd
_refine_ls_matrix_type     full
_refine_ls_R_factor_all     0.0668
_refine_ls_R_factor_gt     0.0467
_refine_ls_wR_factor_gt     0.1234
_refine_ls_wR_factor_ref     0.1331
_refine_ls_goodness_of_fit_ref     1.105
_refine_ls_restrained_S_all     1.105
_refine_ls_number_reflns     6117
_refine_ls_number_parameters     307
_refine_ls_number_restraints     0
_refine_ls_hydrogen_treatment     constr
_refine_ls_weighting_scheme     calc
_refine_ls_weighting_details
         'calc w=1/[\s^2^(Fo^2^)+(0.0663P)^2^+0.0901P] where P=(Fo^2^+2Fc^2^)/3'
_atom_sites_solution_hydrogens     geom
_atom_sites_solution_primary     direct
_atom_sites_solution_secondary     difmap
_refine_ls_shift/su_max     0.000
_refine_ls_shift/su_mean     0.000
_refine_diff_density_max     0.324
_refine_diff_density_min     -0.274
_refine_ls_extinction_method     none
_refine_ls_extinction_coef     ?
loop_
    _atom_type_symbol
    _atom_type_description
    _atom_type_scat_dispersion_real
    _atom_type_scat_dispersion_imag
    _atom_type_scat_source
    'C' 'C' 0.0033 0.0016
                         'International Tables Vol C Tables 4.2.6.8 and 6.1.1.4'
    'H' 'H' 0.0000 0.0000
                         'International Tables Vol C Tables 4.2.6.8 and 6.1.1.4'
    'O' 'O' 0.0106 0.0060
                         'International Tables Vol C Tables 4.2.6.8 and 6.1.1.4'
    'N' 'N' 0.0061 0.0033
                         'International Tables Vol C Tables 4.2.6.8 and 6.1.1.4'
_computing_data_collection     'PROCESS-AUTO (Rigaku/MSC, 2004)'
_computing_cell_refinement     'PROCESS-AUTO (Rigaku/MSC, 2004)'
_computing_data_reduction     'CrystalStructure (Rigaku/MSC, 2004)'
_computing_structure_solution     'SHELXS97 (Sheldrick, 2008)'
_computing_structure_refinement     'SHELXL97 (Sheldrick, 2008)'
_computing_molecular_graphics     'ORTEP-3 (Farrugia, 1997)'
_computing_publication_material
                            'SHELXL97 (Sheldrick, 2008) and PLATON (Spek, 2009)'
loop_
    _atom_site_type_symbol
    _atom_site_label
    _atom_site_fract_x
    _atom_site_fract_y
    _atom_site_fract_z
    _atom_site_U_iso_or_equiv
    _atom_site_adp_type
    _atom_site_calc_flag
    _atom_site_refinement_flags
    _atom_site_occupancy
    _atom_site_symmetry_multiplicity
    _atom_site_disorder_assembly
    _atom_site_disorder_group
    O O1 0.58378(18) 0.34215(9) 0.03832(5) 0.0323(2) Uani d . 1 1 . .
    O O2 0.69558(19) 0.15370(9) 0.32831(5) 0.0361(2) Uani d . 1 1 . .
    O O3 0.81903(19) 0.32278(10) 0.26050(5) 0.0379(2) Uani d . 1 1 . .
    O O4 0.73089(18) 0.58516(9) 0.45824(5) 0.0324(2) Uani d . 1 1 . .
    O O5 0.60788(19) 0.78752(9) 0.16810(5) 0.0356(2) Uani d . 1 1 . .
    O O6 0.8676(2) 0.82575(9) 0.24258(5) 0.0380(2) Uani d . 1 1 . .
    N N1 0.0379(3) 0.50838(13) 0.11992(7) 0.0445(3) Uani d . 1 1 . .
    N N2 1.2131(2) 0.39902(12) 0.36460(6) 0.0394(3) Uani d . 1 1 . .
    C C1 0.4424(2) 0.34060(12) 0.10448(7) 0.0295(3) Uani d . 1 1 . .
    C C2 0.5470(2) 0.24973(11) 0.15304(7) 0.0266(2) Uani d . 1 1 . .
    C C3 0.7757(2) 0.18596(11) 0.11503(6) 0.0265(3) Uani d . 1 1 . .
    C C4 0.9699(3) 0.08551(12) 0.13326(7) 0.0294(3) Uani d . 1 1 . .
    H H4 0.9624 0.0405 0.1793 0.035 Uiso calc R 1 1 . .
    C C5 1.1724(3) 0.05397(13) 0.08222(7) 0.0353(3) Uani d . 1 1 . .
    H H5 1.3072 -0.0133 0.0936 0.042 Uiso calc R 1 1 . .
    C C6 1.1836(3) 0.11914(14) 0.01379(8) 0.0378(3) Uani d . 1 1 . .
    H H6 1.3263 0.0951 -0.0199 0.045 Uiso calc R 1 1 . .
    C C7 0.9925(3) 0.21716(13) -0.00570(7) 0.0347(3) Uani d . 1 1 . .
    H H7 0.9987 0.2614 -0.0519 0.042 Uiso calc R 1 1 . .
    C C8 0.7911(3) 0.24714(12) 0.04626(7) 0.0290(3) Uani d . 1 1 . .
    C C9 0.2170(3) 0.43326(13) 0.11173(7) 0.0333(3) Uani d . 1 1 . .
    C C10 0.4607(2) 0.22821(11) 0.23048(6) 0.0263(2) Uani d . 1 1 . .
    H H10 0.3051 0.2922 0.2424 0.032 Uiso calc R 1 1 . .
    C C11 0.6764(2) 0.24452(12) 0.27295(7) 0.0286(3) Uani d . 1 1 . .
    C C12 0.4900(3) 0.07752(15) 0.33328(8) 0.0404(3) Uani d . 1 1 . .
    H H12A 0.3455 0.1071 0.3686 0.048 Uiso calc R 1 1 . .
    H H12B 0.5549 -0.0130 0.3473 0.048 Uiso calc R 1 1 . .
    C C13 0.4013(3) 0.09468(12) 0.26003(7) 0.0315(3) Uani d . 1 1 . .
    H H13A 0.2141 0.0906 0.2626 0.038 Uiso calc R 1 1 . .
    H H13B 0.4994 0.0293 0.2307 0.038 Uiso calc R 1 1 . .
    C C14 0.8037(2) 0.56118(12) 0.38884(7) 0.0283(3) Uani d . 1 1 . .
    C C15 0.6447(2) 0.63010(11) 0.34307(7) 0.0261(2) Uani d . 1 1 . .
    C C16 0.4503(2) 0.70580(11) 0.38674(7) 0.0271(3) Uani d . 1 1 . .
    C C17 0.2297(3) 0.79571(12) 0.37446(7) 0.0327(3) Uani d . 1 1 . .
    H H17 0.1802 0.8192 0.3281 0.039 Uiso calc R 1 1 . .
    C C18 0.0872(3) 0.84879(14) 0.43205(8) 0.0386(3) Uani d . 1 1 . .
    H H18 -0.0630 0.9094 0.4249 0.046 Uiso calc R 1 1 . .
    C C19 0.1582(3) 0.81571(15) 0.50069(8) 0.0405(3) Uani d . 1 1 . .
    H H19 0.0557 0.8549 0.5388 0.049 Uiso calc R 1 1 . .
    C C20 0.3731(3) 0.72762(14) 0.51429(7) 0.0366(3) Uani d . 1 1 . .
    H H20 0.4220 0.7043 0.5607 0.044 Uiso calc R 1 1 . .
    C C21 0.5136(3) 0.67511(12) 0.45587(7) 0.0301(3) Uani d . 1 1 . .
    C C22 1.0308(3) 0.47067(13) 0.37642(7) 0.0306(3) Uani d . 1 1 . .
    C C23 0.6739(2) 0.62988(11) 0.26448(6) 0.0264(3) Uani d . 1 1 . .
    H H23 0.8214 0.5626 0.2511 0.032 Uiso calc R 1 1 . .
    C C24 0.7321(2) 0.75716(12) 0.22642(7) 0.0284(3) Uani d . 1 1 . .
    C C25 0.4614(3) 0.68768(14) 0.15984(7) 0.0342(3) Uani d . 1 1 . .
    H H25A 0.5536 0.6343 0.1232 0.041 Uiso calc R 1 1 . .
    H H25B 0.2881 0.7249 0.1459 0.041 Uiso calc R 1 1 . .
    C C26 0.4373(3) 0.60905(13) 0.23163(7) 0.0315(3) Uani d . 1 1 . .
    H H26A 0.4425 0.5181 0.2264 0.038 Uiso calc R 1 1 . .
    H H26B 0.2748 0.6398 0.2606 0.038 Uiso calc R 1 1 . .
loop_
    _atom_site_aniso_label
    _atom_site_aniso_U_11
    _atom_site_aniso_U_22
    _atom_site_aniso_U_33
    _atom_site_aniso_U_12
    _atom_site_aniso_U_13
    _atom_site_aniso_U_23
    O1 0.0354(5) 0.0305(5) 0.0270(5) 0.0052(4) -0.0027(4) -0.0016(4)
    O2 0.0398(5) 0.0368(5) 0.0322(5) -0.0040(4) -0.0094(4) -0.0020(4)
    O3 0.0365(5) 0.0360(5) 0.0432(6) -0.0076(4) -0.0034(4) -0.0105(4)
    O4 0.0361(5) 0.0327(5) 0.0255(5) 0.0058(4) -0.0050(4) -0.0055(4)
    O5 0.0406(5) 0.0344(5) 0.0303(5) -0.0024(4) -0.0094(4) 0.0032(4)
    O6 0.0402(6) 0.0323(5) 0.0423(6) -0.0081(4) -0.0082(4) 0.0003(4)
    N1 0.0423(7) 0.0399(7) 0.0425(7) 0.0112(6) 0.0003(5) 0.0002(5)
    N2 0.0389(6) 0.0426(7) 0.0328(6) 0.0092(5) -0.0057(5) -0.0081(5)
    C1 0.0299(6) 0.0269(6) 0.0299(6) 0.0020(5) -0.0016(5) -0.0057(5)
    C2 0.0269(6) 0.0231(5) 0.0292(6) 0.0005(4) -0.0022(5) -0.0073(5)
    C3 0.0281(6) 0.0239(6) 0.0270(6) -0.0001(5) -0.0010(5) -0.0075(5)
    C4 0.0320(6) 0.0252(6) 0.0293(6) 0.0015(5) -0.0028(5) -0.0047(5)
    C5 0.0337(7) 0.0308(7) 0.0371(7) 0.0066(5) -0.0001(5) -0.0069(5)
    C6 0.0365(7) 0.0383(7) 0.0343(7) 0.0034(6) 0.0047(6) -0.0091(6)
    C7 0.0387(7) 0.0351(7) 0.0271(6) 0.0003(6) 0.0017(5) -0.0050(5)
    C8 0.0309(6) 0.0257(6) 0.0290(6) 0.0018(5) -0.0035(5) -0.0053(5)
    C9 0.0350(7) 0.0307(6) 0.0314(7) 0.0020(5) -0.0031(5) -0.0028(5)
    C10 0.0249(6) 0.0252(6) 0.0270(6) 0.0022(4) -0.0008(4) -0.0062(5)
    C11 0.0299(6) 0.0264(6) 0.0283(6) 0.0027(5) -0.0007(5) -0.0098(5)
    C12 0.0474(9) 0.0386(8) 0.0351(8) -0.0102(6) -0.0044(6) 0.0007(6)
    C13 0.0311(7) 0.0292(6) 0.0336(7) -0.0038(5) -0.0019(5) -0.0044(5)
    C14 0.0312(6) 0.0261(6) 0.0266(6) 0.0006(5) -0.0035(5) -0.0051(5)
    C15 0.0275(6) 0.0216(5) 0.0282(6) -0.0008(4) -0.0021(5) -0.0041(4)
    C16 0.0299(6) 0.0237(6) 0.0274(6) -0.0018(5) -0.0029(5) -0.0051(5)
    C17 0.0328(7) 0.0280(6) 0.0367(7) 0.0015(5) -0.0064(5) -0.0062(5)
    C18 0.0334(7) 0.0335(7) 0.0468(8) 0.0076(6) -0.0049(6) -0.0121(6)
    C19 0.0416(8) 0.0401(8) 0.0377(8) 0.0027(6) 0.0027(6) -0.0153(6)
    C20 0.0417(8) 0.0384(7) 0.0279(6) 0.0009(6) -0.0017(5) -0.0084(5)
    C21 0.0318(7) 0.0274(6) 0.0299(6) 0.0006(5) -0.0029(5) -0.0055(5)
    C22 0.0334(7) 0.0307(6) 0.0261(6) 0.0006(5) -0.0044(5) -0.0037(5)
    C23 0.0296(6) 0.0234(6) 0.0249(6) 0.0021(5) -0.0039(5) -0.0045(4)
    C24 0.0275(6) 0.0278(6) 0.0272(6) 0.0021(5) -0.0019(5) -0.0024(5)
    C25 0.0338(7) 0.0381(7) 0.0311(7) -0.0014(6) -0.0080(5) -0.0063(6)
    C26 0.0354(7) 0.0293(6) 0.0307(7) -0.0038(5) -0.0056(5) -0.0060(5)
_geom_special_details
;
All e.s.d.'s (except the e.s.d. in the dihedral angle between two l.s. planes)
are estimated using the full covariance matrix. The cell e.s.d.'s are taken
into account individually in the estimation of e.s.d.'s in distances, angles
and torsion angles; correlations between e.s.d.'s in cell parameters are only
used when they are defined by crystal symmetry. An approximate (isotropic)
treatment of cell e.s.d.'s is used for estimating e.s.d.'s involving l.s.
planes.
;
loop_
    _geom_bond_atom_site_label_1
    _geom_bond_atom_site_label_2
    _geom_bond_site_symmetry_2
    _geom_bond_distance
    _geom_bond_publ_flag
    O1 C8 . 1.3741(15) ?
    O1 C1 . 1.3850(15) ?
    O2 C11 . 1.3480(16) ?
    O2 C12 . 1.4500(18) ?
    O3 C11 . 1.2005(16) ?
    O4 C21 . 1.3706(15) ?
    O4 C14 . 1.3809(15) ?
    O5 C24 . 1.3458(16) ?
    O5 C25 . 1.4568(17) ?
    O6 C24 . 1.2003(16) ?
    N1 C9 . 1.1427(18) ?
    N2 C22 . 1.1434(17) ?
    C1 C2 . 1.3576(18) ?
    C1 C9 . 1.4207(17) ?
    C2 C3 . 1.4411(16) ?
    C2 C10 . 1.4958(17) ?
    C3 C8 . 1.3945(18) ?
    C3 C4 . 1.3998(17) ?
    C4 C5 . 1.3804(18) ?
    C4 H4 . 0.9500 ?
    C5 C6 . 1.405(2) ?
    C5 H5 . 0.9500 ?
    C6 C7 . 1.3799(19) ?
    C6 H6 . 0.9500 ?
    C7 C8 . 1.3845(18) ?
    C7 H7 . 0.9500 ?
    C10 C11 . 1.5272(17) ?
    C10 C13 . 1.5392(18) ?
    C10 H10 . 1.0000 ?
    C12 C13 . 1.5169(19) ?
    C12 H12A . 0.9900 ?
    C12 H12B . 0.9900 ?
    C13 H13A . 0.9900 ?
    C13 H13B . 0.9900 ?
    C14 C15 . 1.3555(17) ?
    C14 C22 . 1.4251(17) ?
    C15 C16 . 1.4440(17) ?
    C15 C23 . 1.4952(17) ?
    C16 C21 . 1.3943(18) ?
    C16 C17 . 1.4059(17) ?
    C17 C18 . 1.3825(19) ?
    C17 H17 . 0.9500 ?
    C18 C19 . 1.401(2) ?
    C18 H18 . 0.9500 ?
    C19 C20 . 1.379(2) ?
    C19 H19 . 0.9500 ?
    C20 C21 . 1.3886(18) ?
    C20 H20 . 0.9500 ?
    C23 C24 . 1.5232(18) ?
    C23 C26 . 1.5282(17) ?
    C23 H23 . 1.0000 ?
    C25 C26 . 1.5220(18) ?
    C25 H25A . 0.9900 ?
    C25 H25B . 0.9900 ?
    C26 H26A . 0.9900 ?
    C26 H26B . 0.9900 ?
loop_
    _geom_angle_atom_site_label_1
    _geom_angle_atom_site_label_2
    _geom_angle_atom_site_label_3
    _geom_angle_site_symmetry_1
    _geom_angle_site_symmetry_3
    _geom_angle
    _geom_angle_publ_flag
    C8 O1 C1 . . 104.64(9) ?
    C11 O2 C12 . . 110.37(10) ?
    C21 O4 C14 . . 104.81(9) ?
    C24 O5 C25 . . 110.35(10) ?
    C2 C1 O1 . . 113.40(11) ?
    C2 C1 C9 . . 130.13(12) ?
    O1 C1 C9 . . 116.46(11) ?
    C1 C2 C3 . . 104.72(11) ?
    C1 C2 C10 . . 127.92(11) ?
    C3 C2 C10 . . 127.11(11) ?
    C8 C3 C4 . . 119.08(11) ?
    C8 C3 C2 . . 106.54(11) ?
    C4 C3 C2 . . 134.36(12) ?
    C5 C4 C3 . . 117.89(12) ?
    C5 C4 H4 . . 121.1 ?
    C3 C4 H4 . . 121.1 ?
    C4 C5 C6 . . 121.44(12) ?
    C4 C5 H5 . . 119.3 ?
    C6 C5 H5 . . 119.3 ?
    C7 C6 C5 . . 121.68(12) ?
    C7 C6 H6 . . 119.2 ?
    C5 C6 H6 . . 119.2 ?
    C6 C7 C8 . . 115.93(12) ?
    C6 C7 H7 . . 122.0 ?
    C8 C7 H7 . . 122.0 ?
    O1 C8 C7 . . 125.34(12) ?
    O1 C8 C3 . . 110.67(11) ?
    C7 C8 C3 . . 123.96(12) ?
    N1 C9 C1 . . 177.51(15) ?
    C2 C10 C11 . . 109.82(10) ?
    C2 C10 C13 . . 117.21(10) ?
    C11 C10 C13 . . 102.61(10) ?
    C2 C10 H10 . . 108.9 ?
    C11 C10 H10 . . 108.9 ?
    C13 C10 H10 . . 108.9 ?
    O3 C11 O2 . . 122.11(12) ?
    O3 C11 C10 . . 127.51(12) ?
    O2 C11 C10 . . 110.35(11) ?
    O2 C12 C13 . . 105.67(11) ?
    O2 C12 H12A . . 110.6 ?
    C13 C12 H12A . . 110.6 ?
    O2 C12 H12B . . 110.6 ?
    C13 C12 H12B . . 110.6 ?
    H12A C12 H12B . . 108.7 ?
    C12 C13 C10 . . 102.80(11) ?
    C12 C13 H13A . . 111.2 ?
    C10 C13 H13A . . 111.2 ?
    C12 C13 H13B . . 111.2 ?
    C10 C13 H13B . . 111.2 ?
    H13A C13 H13B . . 109.1 ?
    C15 C14 O4 . . 113.40(11) ?
    C15 C14 C22 . . 130.44(12) ?
    O4 C14 C22 . . 116.15(11) ?
    C14 C15 C16 . . 104.75(11) ?
    C14 C15 C23 . . 126.85(11) ?
    C16 C15 C23 . . 128.36(11) ?
    C21 C16 C17 . . 118.56(12) ?
    C21 C16 C15 . . 106.28(11) ?
    C17 C16 C15 . . 135.16(12) ?
    C18 C17 C16 . . 117.81(13) ?
    C18 C17 H17 . . 121.1 ?
    C16 C17 H17 . . 121.1 ?
    C17 C18 C19 . . 121.84(13) ?
    C17 C18 H18 . . 119.1 ?
    C19 C18 H18 . . 119.1 ?
    C20 C19 C18 . . 121.58(13) ?
    C20 C19 H19 . . 119.2 ?
    C18 C19 H19 . . 119.2 ?
    C19 C20 C21 . . 115.81(13) ?
    C19 C20 H20 . . 122.1 ?
    C21 C20 H20 . . 122.1 ?
    O4 C21 C20 . . 124.84(12) ?
    O4 C21 C16 . . 110.75(11) ?
    C20 C21 C16 . . 124.40(12) ?
    N2 C22 C14 . . 178.21(14) ?
    C15 C23 C24 . . 111.65(10) ?
    C15 C23 C26 . . 116.74(10) ?
    C24 C23 C26 . . 102.94(10) ?
    C15 C23 H23 . . 108.4 ?
    C24 C23 H23 . . 108.4 ?
    C26 C23 H23 . . 108.4 ?
    O6 C24 O5 . . 121.30(12) ?
    O6 C24 C23 . . 128.18(12) ?
    O5 C24 C23 . . 110.52(11) ?
    O5 C25 C26 . . 105.93(10) ?
    O5 C25 H25A . . 110.5 ?
    C26 C25 H25A . . 110.5 ?
    O5 C25 H25B . . 110.5 ?
    C26 C25 H25B . . 110.5 ?
    H25A C25 H25B . . 108.7 ?
    C25 C26 C23 . . 103.01(11) ?
    C25 C26 H26A . . 111.2 ?
    C23 C26 H26A . . 111.2 ?
    C25 C26 H26B . . 111.2 ?
    C23 C26 H26B . . 111.2 ?
    H26A C26 H26B . . 109.1 ?
loop_
    _geom_torsion_atom_site_label_1
    _geom_torsion_atom_site_label_2
    _geom_torsion_atom_site_label_3
    _geom_torsion_atom_site_label_4
    _geom_torsion_site_symmetry_1
    _geom_torsion_site_symmetry_2
    _geom_torsion_site_symmetry_3
    _geom_torsion_site_symmetry_4
    _geom_torsion
    _geom_torsion_publ_flag
    C8 O1 C1 C2 . . . . -0.64(15) ?
    C8 O1 C1 C9 . . . . 178.45(12) ?
    O1 C1 C2 C3 . . . . -0.40(15) ?
    C9 C1 C2 C3 . . . . -179.32(14) ?
    O1 C1 C2 C10 . . . . 174.12(12) ?
    C9 C1 C2 C10 . . . . -4.8(2) ?
    C1 C2 C3 C8 . . . . 1.26(14) ?
    C10 C2 C3 C8 . . . . -173.32(12) ?
    C1 C2 C3 C4 . . . . 179.54(14) ?
    C10 C2 C3 C4 . . . . 5.0(2) ?
    C8 C3 C4 C5 . . . . 1.69(19) ?
    C2 C3 C4 C5 . . . . -176.42(14) ?
    C3 C4 C5 C6 . . . . -0.7(2) ?
    C4 C5 C6 C7 . . . . -0.3(2) ?
    C5 C6 C7 C8 . . . . 0.2(2) ?
    C1 O1 C8 C7 . . . . -176.97(13) ?
    C1 O1 C8 C3 . . . . 1.47(14) ?
    C6 C7 C8 O1 . . . . 179.11(13) ?
    C6 C7 C8 C3 . . . . 0.9(2) ?
    C4 C3 C8 O1 . . . . 179.67(11) ?
    C2 C3 C8 O1 . . . . -1.74(14) ?
    C4 C3 C8 C7 . . . . -1.9(2) ?
    C2 C3 C8 C7 . . . . 176.72(13) ?
    C1 C2 C10 C11 . . . . -118.27(14) ?
    C3 C2 C10 C11 . . . . 55.08(16) ?
    C1 C2 C10 C13 . . . . 125.22(14) ?
    C3 C2 C10 C13 . . . . -61.43(17) ?
    C12 O2 C11 O3 . . . . 176.41(12) ?
    C12 O2 C11 C10 . . . . -5.30(14) ?
    C2 C10 C11 O3 . . . . 39.87(17) ?
    C13 C10 C11 O3 . . . . 165.23(13) ?
    C2 C10 C11 O2 . . . . -138.30(10) ?
    C13 C10 C11 O2 . . . . -12.94(13) ?
    C11 O2 C12 C13 . . . . 21.84(15) ?
    O2 C12 C13 C10 . . . . -28.54(14) ?
    C2 C10 C13 C12 . . . . 145.02(11) ?
    C11 C10 C13 C12 . . . . 24.64(12) ?
    C21 O4 C14 C15 . . . . -0.31(15) ?
    C21 O4 C14 C22 . . . . 179.12(12) ?
    O4 C14 C15 C16 . . . . -0.08(15) ?
    C22 C14 C15 C16 . . . . -179.42(14) ?
    O4 C14 C15 C23 . . . . 177.84(11) ?
    C22 C14 C15 C23 . . . . -1.5(2) ?
    C14 C15 C16 C21 . . . . 0.44(14) ?
    C23 C15 C16 C21 . . . . -177.44(12) ?
    C14 C15 C16 C17 . . . . -179.35(15) ?
    C23 C15 C16 C17 . . . . 2.8(2) ?
    C21 C16 C17 C18 . . . . -0.1(2) ?
    C15 C16 C17 C18 . . . . 179.70(14) ?
    C16 C17 C18 C19 . . . . 0.3(2) ?
    C17 C18 C19 C20 . . . . -0.5(2) ?
    C18 C19 C20 C21 . . . . 0.3(2) ?
    C14 O4 C21 C20 . . . . 179.82(13) ?
    C14 O4 C21 C16 . . . . 0.60(14) ?
    C19 C20 C21 O4 . . . . -179.19(13) ?
    C19 C20 C21 C16 . . . . -0.1(2) ?
    C17 C16 C21 O4 . . . . 179.17(12) ?
    C15 C16 C21 O4 . . . . -0.67(15) ?
    C17 C16 C21 C20 . . . . 0.0(2) ?
    C15 C16 C21 C20 . . . . -179.88(13) ?
    C14 C15 C23 C24 . . . . -113.20(14) ?
    C16 C15 C23 C24 . . . . 64.24(16) ?
    C14 C15 C23 C26 . . . . 128.77(14) ?
    C16 C15 C23 C26 . . . . -53.79(17) ?
    C25 O5 C24 O6 . . . . 178.87(12) ?
    C25 O5 C24 C23 . . . . -0.89(14) ?
    C15 C23 C24 O6 . . . . 38.50(18) ?
    C26 C23 C24 O6 . . . . 164.52(14) ?
    C15 C23 C24 O5 . . . . -141.76(11) ?
    C26 C23 C24 O5 . . . . -15.74(13) ?
    C24 O5 C25 C26 . . . . 17.46(14) ?
    O5 C25 C26 C23 . . . . -26.15(13) ?
    C15 C23 C26 C25 . . . . 147.42(11) ?
    C24 C23 C26 C25 . . . . 24.76(12) ?
loop_
    _geom_hbond_atom_site_label_D
    _geom_hbond_atom_site_label_H
    _geom_hbond_atom_site_label_A
    _geom_hbond_site_symmetry_A
    _geom_hbond_distance_DH
    _geom_hbond_distance_HA
    _geom_hbond_distance_DA
    _geom_hbond_angle_DHA
    C4 H4 O6 1_545 0.95 2.56 3.3422(17) 140
    C10 H10 O3 1_455 1.00 2.51 3.3619(16) 143
    C17 H17 O6 1_455 0.95 2.46 3.3143(18) 150
    C20 H20 N2 2_766 0.95 2.56 3.3936(19) 146
_iucr_refine_instructions_details
;
TITL  10121511
CELL  0.71075 5.27237 10.73404 19.17640 82.634 82.532 80.371
ZERR  4 0.00074 0.00158 0.00270 0.004 0.005 0.004
LATT 1
SFAC C H O N
UNIT 52 36 12 4
SHEL 99999.000000 0.000000
OMIT     1   2   1
OMIT     3   7  11
OMIT     3  -6   2
OMIT     3   1   1
OMIT     3   3   1
OMIT    -3  -3   1
L.S. 30
FMAP 2
PLAN -20
WPDB -2
BOND $H
CONF
HTAB
TEMP -93.0
ACTA
SIZE 0.100 0.100 0.360
LIST 4
WGHT    0.066300    0.090100
FVAR       3.00126
O1    3    0.583776    0.342151    0.038322    11.00000    0.03542    0.03047 =
         0.02697   -0.00159   -0.00271    0.00517
O2    3    0.695579    0.153698    0.328314    11.00000    0.03978    0.03680 =
         0.03216   -0.00196   -0.00940   -0.00398
O3    3    0.819034    0.322777    0.260504    11.00000    0.03645    0.03605 =
         0.04320   -0.01052   -0.00344   -0.00758
O4    3    0.730891    0.585162    0.458238    11.00000    0.03613    0.03266 =
         0.02553   -0.00546   -0.00504    0.00579
O5    3    0.607876    0.787523    0.168103    11.00000    0.04064    0.03443 =
         0.03029    0.00324   -0.00945   -0.00238
O6    3    0.867605    0.825747    0.242585    11.00000    0.04025    0.03226 =
         0.04233    0.00031   -0.00819   -0.00815
N1    4    0.037896    0.508375    0.119924    11.00000    0.04229    0.03993 =
         0.04252    0.00020    0.00028    0.01117
N2    4    1.213133    0.399023    0.364602    11.00000    0.03895    0.04259 =
         0.03284   -0.00813   -0.00570    0.00919
C1    1    0.442439    0.340597    0.104481    11.00000    0.02991    0.02686 =
         0.02985   -0.00574   -0.00159    0.00202
C2    1    0.547049    0.249732    0.153036    11.00000    0.02694    0.02309 =
         0.02918   -0.00729   -0.00222    0.00053
C3    1    0.775724    0.185957    0.115027    11.00000    0.02806    0.02392 =
         0.02700   -0.00752   -0.00103   -0.00014
C4    1    0.969858    0.085515    0.133263    11.00000    0.03198    0.02523 =
         0.02932   -0.00469   -0.00284    0.00152
AFIX  43
H4    2    0.962440    0.040491    0.179303    11.00000   -1.20000
AFIX   0
C5    1    1.172413    0.053968    0.082224    11.00000    0.03373    0.03083 =
         0.03711   -0.00688   -0.00006    0.00659
AFIX  43
H5    2    1.307228   -0.013288    0.093628    11.00000   -1.20000
AFIX   0
C6    1    1.183563    0.119138    0.013788    11.00000    0.03653    0.03833 =
         0.03429   -0.00913    0.00469    0.00336
AFIX  43
H6    2    1.326305    0.095118   -0.019939    11.00000   -1.20000
AFIX   0
C7    1    0.992455    0.217157   -0.005695    11.00000    0.03875    0.03508 =
         0.02713   -0.00495    0.00167    0.00032
AFIX  43
H7    2    0.998711    0.261368   -0.051942    11.00000   -1.20000
AFIX   0
C8    1    0.791050    0.247142    0.046261    11.00000    0.03085    0.02567 =
         0.02898   -0.00529   -0.00352    0.00179
C9    1    0.217015    0.433265    0.111730    11.00000    0.03504    0.03074 =
         0.03137   -0.00282   -0.00309    0.00203
C10   1    0.460681    0.228207    0.230476    11.00000    0.02492    0.02522 =
         0.02695   -0.00624   -0.00081    0.00218
AFIX  13
H10   2    0.305126    0.292218    0.242395    11.00000   -1.20000
AFIX   0
C11   1    0.676435    0.244518    0.272953    11.00000    0.02989    0.02645 =
         0.02829   -0.00979   -0.00074    0.00268
C12   1    0.489969    0.077519    0.333283    11.00000    0.04741    0.03861 =
         0.03510    0.00070   -0.00436   -0.01021
AFIX  23
H12A  2    0.345477    0.107119    0.368601    11.00000   -1.20000
H12B  2    0.554867   -0.013037    0.347340    11.00000   -1.20000
AFIX   0
C13   1    0.401343    0.094677    0.260030    11.00000    0.03114    0.02918 =
         0.03360   -0.00443   -0.00191   -0.00378
AFIX  23
H13A  2    0.214097    0.090625    0.262604    11.00000   -1.20000
H13B  2    0.499367    0.029319    0.230693    11.00000   -1.20000
AFIX   0
C14   1    0.803690    0.561184    0.388837    11.00000    0.03121    0.02612 =
         0.02660   -0.00508   -0.00348    0.00061
C15   1    0.644720    0.630095    0.343070    11.00000    0.02747    0.02164 =
         0.02821   -0.00412   -0.00213   -0.00077
C16   1    0.450276    0.705796    0.386736    11.00000    0.02991    0.02372 =
         0.02742   -0.00506   -0.00287   -0.00179
C17   1    0.229726    0.795713    0.374455    11.00000    0.03279    0.02798 =
         0.03669   -0.00617   -0.00644    0.00150
AFIX  43
H17   2    0.180246    0.819225    0.328105    11.00000   -1.20000
AFIX   0
C18   1    0.087221    0.848792    0.432049    11.00000    0.03341    0.03348 =
         0.04682   -0.01214   -0.00493    0.00756
AFIX  43
H18   2   -0.063007    0.909398    0.424873    11.00000   -1.20000
AFIX   0
C19   1    0.158155    0.815706    0.500693    11.00000    0.04165    0.04011 =
         0.03773   -0.01526    0.00271    0.00269
AFIX  43
H19   2    0.055716    0.854888    0.538788    11.00000   -1.20000
AFIX   0
C20   1    0.373111    0.727625    0.514290    11.00000    0.04167    0.03838 =
         0.02786   -0.00837   -0.00172    0.00088
AFIX  43
H20   2    0.421992    0.704328    0.560714    11.00000   -1.20000
AFIX   0
C21   1    0.513641    0.675115    0.455870    11.00000    0.03180    0.02739 =
         0.02991   -0.00547   -0.00292    0.00061
C22   1    1.030831    0.470672    0.376417    11.00000    0.03343    0.03071 =
         0.02614   -0.00367   -0.00438    0.00065
C23   1    0.673855    0.629875    0.264479    11.00000    0.02964    0.02339 =
         0.02488   -0.00454   -0.00390    0.00209
AFIX  13
H23   2    0.821425    0.562637    0.251081    11.00000   -1.20000
AFIX   0
C24   1    0.732099    0.757157    0.226420    11.00000    0.02753    0.02781 =
         0.02716   -0.00240   -0.00193    0.00209
C25   1    0.461419    0.687679    0.159836    11.00000    0.03379    0.03812 =
         0.03105   -0.00628   -0.00799   -0.00136
AFIX  23
H25A  2    0.553563    0.634290    0.123174    11.00000   -1.20000
H25B  2    0.288131    0.724904    0.145875    11.00000   -1.20000
AFIX   0
C26   1    0.437332    0.609049    0.231631    11.00000    0.03541    0.02933 =
         0.03072   -0.00597   -0.00560   -0.00383
AFIX  23
H26A  2    0.442517    0.518074    0.226377    11.00000   -1.20000
H26B  2    0.274785    0.639799    0.260571    11.00000   -1.20000
HKLF 4
REM   10121511
REM R1 =  0.0467 for   4415 Fo > 4sig(Fo)  and  0.0668 for all   6117 data
REM    307 parameters refined using      0 restraints
END
WGHT      0.0651      0.0941
REM Highest difference peak  0.324,  deepest hole -0.274,  1-sigma level  0.062
Q1    1   0.9140  0.2394  0.0281  11.00000  0.05    0.32
Q2    1   0.6772  0.2154  0.1386  11.00000  0.05    0.32
Q3    1   0.8026  0.2047  0.0787  11.00000  0.05    0.32
Q4    1   0.7215  0.5937  0.3669  11.00000  0.05    0.31
Q5    1   0.5194  0.6651  0.3606  11.00000  0.05    0.31
Q6    1   1.0694  0.0681  0.1048  11.00000  0.05    0.30
Q7    1   1.0707  0.1643  0.0075  11.00000  0.05    0.29
Q8    1   1.1152  0.4127  0.3988  11.00000  0.05    0.28
Q9    1   0.4966  0.2972  0.1341  11.00000  0.05    0.28
Q10   1   0.3647  0.7588  0.3797  11.00000  0.05    0.25
Q11   1   0.4790  0.6915  0.4207  11.00000  0.05    0.25
Q12   1   0.8927  0.1487  0.1222  11.00000  0.05    0.24
Q13   1   1.3542  0.3623  0.3468  11.00000  0.05    0.23
Q14   1   0.4221  0.7010  0.4833  11.00000  0.05    0.23
Q15   1   0.1099  0.8055  0.4029  11.00000  0.05    0.23
Q16   1   0.3992  0.6648  0.2058  11.00000  0.05    0.23
Q17   1   0.4911  0.6752  0.1160  11.00000  0.05    0.23
Q18   1   0.0953  0.4434  0.1404  11.00000  0.05    0.23
Q19   1   0.6825  0.6945  0.2452  11.00000  0.05    0.23
Q20   1   0.9442  0.5406  0.3736  11.00000  0.05    0.23
;
