# Supplementary material for: 3-(2-Oxo-2,3,4,5-tetra­hydro­furan-3-yl)-1-benzofuran-2-carbonitrile
Source: Acta Crystallogr Sect E Struct Rep Online. 2012 Aug 31;68(Pt 9):o2819. doi: 10.1107/S1600536812036835 (PMC3435843; doi:10.1107/S1600536812036835)
Supplement: Supplementary file 2 [file e-68-o2819-Isup2.hkl]

# 
# h,k,l, Fc-squared, Fo-squared, sigma(Fo-squared) and status flag 
# 
data_I
_shelx_title '  10121511' 
_shelx_refln_list_code          4 
_shelx_F_calc_maximum      150.73 
_exptl_crystal_F_000       472.00 
_reflns_d_resolution_high  0.7110 
 
loop_ 
 _symmetry_equiv_pos_as_xyz 
 'x, y, z' 
 '-x, -y, -z' 
 
_cell_length_a     5.2724 
_cell_length_b    10.7340 
_cell_length_c    19.1764 
_cell_angle_alpha  82.634 
_cell_angle_beta   82.532 
_cell_angle_gamma  80.371 
 
_shelx_F_squared_multiplier     1.000 
 
loop_ 
 _refln_index_h 
 _refln_index_k 
 _refln_index_l 
 _refln_F_squared_calc 
 _refln_F_squared_meas 
 _refln_F_squared_sigma 
 _refln_observed_status 
   1   0   0     2368.45     2238.19     16.86 o 
   2   0   0       26.28       20.06      0.96 o 
   3   0   0      311.99      336.40      7.37 o 
   4   0   0      177.16      176.83      6.70 o 
   5   0   0      168.30      158.09      5.81 o 
   6   0   0        6.91        7.86      2.68 o 
   7   0   0        0.02        0.16      2.34 o 
  -7   1   0        2.02        3.67      3.00 o 
  -6   1   0        0.12       -1.10      1.62 o 
  -5   1   0       78.61       73.99      2.50 o 
  -4   1   0       26.04       27.26      0.91 o 
  -3   1   0       51.27       55.34      1.12 o 
  -2   1   0        0.19        0.10      0.41 o 
  -1   1   0        5.72        6.40      0.53 o 
   1   1   0     1161.14     1177.83     29.90 o 
   2   1   0       39.26       39.22      0.53 o 
   3   1   0        1.11        4.39      0.54 o 
   4   1   0      156.92      164.38     10.93 o 
   5   1   0        0.84        0.35      0.38 o 
   6   1   0        6.44        7.62      2.61 o 
   7   1   0       14.12       17.79      3.13 o 
  -7   2   0        4.94        5.80      3.94 o 
  -6   2   0        4.74        2.46      1.03 o 
  -5   2   0        3.04        2.05      1.31 o 
  -4   2   0      265.28      275.61     11.71 o 
  -3   2   0     1262.68     1317.22     20.36 o 
  -2   2   0       20.62       29.36      0.79 o 
  -1   2   0      627.65      604.71      4.98 o 
   0   2   0     7823.40     8155.58     70.61 o 
   1   2   0     7640.13     7997.83     78.98 o 
   2   2   0      150.37      136.26      2.40 o 
   3   2   0      400.92      403.64      5.69 o 
   4   2   0      578.98      611.00      9.01 o 
   5   2   0       25.01       30.84      2.72 o 
   6   2   0       24.95       29.33      3.32 o 
   7   2   0        0.03        1.52      2.33 o 
  -6   3   0       56.03       53.93      3.45 o 
  -5   3   0       12.38       10.10      1.95 o 
  -4   3   0      225.16      199.09      6.04 o 
  -3   3   0      636.20      576.34     11.10 o 
  -2   3   0      369.04      415.62      6.06 o 
  -1   3   0        0.70        0.87      0.48 o 
   0   3   0      224.22      220.48      2.08 o 
   1   3   0    22719.12    24180.85    281.23 o 
   2   3   0      197.69      211.55      4.70 o 
   3   3   0       34.02       30.48      1.58 o 
   4   3   0      141.14      155.57      6.23 o 
   5   3   0        2.94        1.69      1.92 o 
   6   3   0       18.56       22.90      2.82 o 
   7   3   0        8.73        8.98      3.03 o 
  -6   4   0        0.42        0.93      1.25 o 
  -5   4   0        3.68        4.30      1.31 o 
  -4   4   0      201.92      203.36      7.46 o 
  -3   4   0        0.02        8.64      2.25 o 
  -2   4   0      232.76      218.19      2.68 o 
  -1   4   0       44.15       33.54      0.99 o 
   0   4   0      184.86      186.81      2.29 o 
   1   4   0      641.52      612.16      6.91 o 
   2   4   0      228.90      248.21      3.22 o 
   3   4   0      134.97      161.04      5.96 o 
   4   4   0        4.54        5.29      1.60 o 
   5   4   0       18.09       18.01      2.75 o 
   6   4   0        1.26        2.70      2.16 o 
   7   4   0        2.37        2.69      3.60 o 
  -6   5   0        5.76        6.96      2.16 o 
  -5   5   0       31.88       32.35      2.41 o 
  -4   5   0       18.42       20.47      1.92 o 
  -3   5   0       31.55       25.71      1.42 o 
  -2   5   0      581.27      551.07      5.52 o 
  -1   5   0      471.26      470.55      4.37 o 
   0   5   0      154.96      164.30      1.89 o 
   1   5   0      228.35      210.68      3.09 o 
   2   5   0     2061.84     2201.09     48.30 o 
   3   5   0       86.40       93.58      2.71 o 
   4   5   0       17.64       11.77      2.71 o 
   5   5   0       22.16       25.11      3.22 o 
   6   5   0       12.40       12.69      3.65 o 
   7   5   0        1.15       -2.57      3.55 o 
  -6   6   0       15.24       10.91      2.66 o 
  -5   6   0       51.38       61.90      3.91 o 
  -4   6   0       19.18       21.27      2.83 o 
  -3   6   0       50.70       42.34      1.76 o 
  -2   6   0        2.65        2.56      0.93 o 
  -1   6   0      231.81      197.28      7.83 o 
   0   6   0       16.51       18.09      1.19 o 
   1   6   0        2.82        1.63      0.69 o 
   2   6   0      811.78      829.95     15.46 o 
   3   6   0      313.74      316.29      8.08 o 
   4   6   0      158.47      157.87      5.76 o 
   5   6   0        0.33       -0.77      3.68 o 
   6   6   0       36.20       35.94      7.02 o 
   7   6   0        0.30        2.29      3.51 o 
  -5   7   0       35.03       39.75      3.52 o 
  -4   7   0        0.85        0.19      0.94 o 
  -3   7   0        2.36        3.55      1.45 o 
  -2   7   0      228.52      215.63      4.67 o 
  -1   7   0       86.40       87.40      2.43 o 
   0   7   0      324.70      338.26      5.61 o 
   1   7   0      568.09      569.71      7.64 o 
   2   7   0      453.64      475.11     16.23 o 
   3   7   0      257.91      286.25      3.90 o 
   4   7   0        5.99        5.19      2.02 o 
   5   7   0       21.26       17.06     11.17 o 
   6   7   0        0.27        1.80      4.87 o 
  -5   8   0       20.87       12.59      4.03 o 
  -4   8   0        6.90       10.11      2.18 o 
  -3   8   0       19.41       27.37      4.78 o 
  -2   8   0      263.95      246.83      8.22 o 
  -1   8   0       44.44       43.88      1.94 o 
   0   8   0       39.47       60.13     18.56 o 
   1   8   0       27.88       34.50      1.41 o 
   2   8   0      234.22      223.84     10.95 o 
   3   8   0     1099.59     1164.74     13.53 o 
   4   8   0       18.50       17.25      0.79 o 
   5   8   0        0.67        0.13      1.49 o 
   6   8   0       13.42        6.31      7.98 o 
  -5   9   0       20.97       25.04      2.98 o 
  -4   9   0       21.92       36.24      6.68 o 
  -3   9   0       24.53       25.86      2.21 o 
  -2   9   0       41.54       36.91      2.15 o 
  -1   9   0      122.40      125.25      3.04 o 
   0   9   0       20.97       23.70      1.46 o 
   1   9   0       18.48       20.16      1.87 o 
   2   9   0        0.12        0.12      1.04 o 
   3   9   0       13.73       16.69      2.55 o 
   4   9   0       32.64       27.18      1.54 o 
   5   9   0       21.11       33.07      3.52 o 
   6   9   0        2.80        0.26      2.49 o 
  -4  10   0        2.69        1.55      2.97 o 
  -3  10   0        3.48        5.54      3.25 o 
  -2  10   0       18.26       16.26      2.51 o 
  -1  10   0       38.12       38.38      2.02 o 
   0  10   0        4.57        4.98      1.66 o 
   1  10   0        4.25        3.26      1.37 o 
   2  10   0       52.86       48.00      2.75 o 
   3  10   0        1.50        3.58      1.40 o 
   4  10   0       41.80       32.30      1.93 o 
   5  10   0        5.04        6.17      2.99 o 
   6  10   0        2.82        0.34      2.26 o 
  -4  11   0        1.01        1.16      2.26 o 
  -3  11   0       72.92       76.48      4.24 o 
  -2  11   0       29.93       31.16      3.36 o 
  -1  11   0        5.92        5.00      1.89 o 
   0  11   0        5.38        5.24      2.02 o 
   1  11   0        0.04       -1.62      1.93 o 
   2  11   0        8.79       10.72      1.72 o 
   3  11   0        2.65        3.83      1.23 o 
   4  11   0      129.23      135.29      5.84 o 
   5  11   0       35.07       32.05      7.48 o 
  -3  12   0        0.08       -0.59      2.37 o 
  -2  12   0        0.47        1.24      1.84 o 
  -1  12   0        1.20        1.05      1.74 o 
   0  12   0       81.80       91.60      3.76 o 
   1  12   0       11.32       10.06      1.88 o 
   2  12   0        0.48       -0.32      1.78 o 
   3  12   0       39.93       46.66      2.16 o 
   4  12   0       12.57       12.32      3.47 o 
   5  12   0        0.84        2.54      3.76 o 
  -2  13   0       42.69       47.74      3.43 o 
  -1  13   0       57.74       62.45      5.41 o 
   0  13   0        8.68        1.47      2.24 o 
   1  13   0       11.03        5.47      3.76 o 
   2  13   0       28.23       24.94      3.32 o 
   3  13   0        2.96        3.06      1.89 o 
   4  13   0        0.03        3.14      3.15 o 
  -1  14   0        7.03        6.21      3.07 o 
   0  14   0        5.18        4.17      2.13 o 
   1  14   0        5.40        7.16      2.50 o 
   2  14   0       15.43       15.89      2.69 o 
   3  14   0       25.68       23.30      2.92 o 
  -3 -14   1        1.47        1.21      1.62 o 
  -2 -14   1       79.13       95.02      5.74 o 
  -1 -14   1       31.45       24.71     16.15 o 
   0 -14   1       10.42        2.40      3.35 o 
   1 -14   1        1.07        0.95      1.87 o 
  -4 -13   1       52.19       51.87      6.49 o 
  -3 -13   1       57.12       63.52      3.47 o 
  -2 -13   1        3.28        2.32      1.86 o 
  -1 -13   1        0.00       -0.01      2.23 o 
   0 -13   1       20.89       26.14      7.50 o 
   1 -13   1       34.16       35.31      3.62 o 
   2 -13   1        9.01        6.90      2.82 o 
  -5 -12   1        0.40        3.23      5.34 o 
  -4 -12   1        8.43        3.49      3.80 o 
  -3 -12   1        6.87        5.13      1.81 o 
  -2 -12   1        0.45        0.34      1.80 o 
  -1 -12   1       67.31       62.74      3.08 o 
   0 -12   1        2.19        1.30      1.92 o 
   1 -12   1        0.13       -1.31      2.10 o 
   2 -12   1       80.91       87.98      3.44 o 
   3 -12   1        1.15        1.88      2.32 o 
  -5 -11   1       14.95       17.51      3.10 o 
  -4 -11   1       63.09       58.84      4.56 o 
  -3 -11   1        8.05        8.33      1.41 o 
  -2 -11   1       28.89       32.68      2.17 o 
  -1 -11   1       32.24       34.28      3.71 o 
   0 -11   1      218.15      236.85      4.56 o 
   1 -11   1      205.74      194.56      6.21 o 
   2 -11   1       29.71       33.46      3.87 o 
   3 -11   1        1.07        0.88      2.21 o 
   4 -11   1        4.17        6.04      2.84 o 
  -6 -10   1        1.48        0.86      3.02 o 
  -5 -10   1        1.54        1.02      2.09 o 
  -4 -10   1       80.90       80.07      3.80 o 
  -3 -10   1       27.43       25.55      1.54 o 
  -2 -10   1       70.42       67.52      7.48 o 
  -1 -10   1      252.76      242.39      4.24 o 
   0 -10   1        0.70        0.72      1.26 o 
   1 -10   1       15.42       16.43      2.00 o 
   2 -10   1      122.40      108.54      4.03 o 
   3 -10   1       43.23       44.53      2.63 o 
   4 -10   1       12.50        9.72      2.87 o 
  -6  -9   1        4.99        2.41      5.28 o 
  -5  -9   1        1.87        2.42      2.54 o 
  -4  -9   1        6.10        6.17      0.94 o 
  -3  -9   1       12.03        9.15      1.10 o 
  -2  -9   1       12.58       40.72     15.06 o 
  -1  -9   1      135.64      137.64      3.24 o 
   0  -9   1      178.85      193.08      3.29 o 
   1  -9   1       83.02       79.75      2.01 o 
   2  -9   1      107.85       98.63      4.32 o 
   3  -9   1       10.76       19.68      2.17 o 
   4  -9   1        0.08        1.75      2.09 o 
   5  -9   1        6.04        6.32      2.36 o 
  -6  -8   1        6.61        3.93      5.43 o 
  -5  -8   1        4.87        7.76      2.22 o 
  -4  -8   1        6.78        6.35      1.84 o 
  -3  -8   1       61.40       89.25      3.89 o 
  -2  -8   1        0.88        1.35      0.80 o 
  -1  -8   1        4.34        6.35      1.13 o 
   0  -8   1        1.62        1.35      1.03 o 
   1  -8   1       36.04       36.85      1.64 o 
   2  -8   1      575.56      546.73     10.41 o 
   3  -8   1       24.56       34.15      2.65 o 
   4  -8   1      106.55      100.32      4.65 o 
   5  -8   1        1.54        0.62      1.48 o 
  -6  -7   1       21.80       26.05      4.49 o 
  -5  -7   1       10.51       -0.28      2.36 o 
  -4  -7   1       40.76       33.71      3.72 o 
  -3  -7   1       31.91       36.98      2.28 o 
  -2  -7   1      718.23      775.35     11.48 o 
  -1  -7   1        8.18        6.68      0.92 o 
   0  -7   1      949.56      982.23     11.22 o 
   1  -7   1       98.33       98.80      2.28 o 
   2  -7   1       30.79       22.50      1.48 o 
   3  -7   1       23.69       19.24      1.49 o 
   4  -7   1       17.64       21.94      2.65 o 
   5  -7   1        0.47        0.30      1.19 o 
  -7  -6   1        1.78        0.36      5.16 o 
  -6  -6   1       11.74       13.43      3.94 o 
  -5  -6   1       20.12       19.00      3.26 o 
  -4  -6   1      202.93      203.35      8.66 o 
  -3  -6   1       92.44       90.97      3.18 o 
  -2  -6   1       10.91       11.14      0.96 o 
  -1  -6   1      254.84      260.41      3.78 o 
   0  -6   1      204.59      226.50      3.73 o 
   1  -6   1       37.24       48.71      1.28 o 
   2  -6   1      197.41      196.69      2.93 o 
   3  -6   1       84.83       78.54      2.25 o 
   4  -6   1       15.96       10.53      1.63 o 
   5  -6   1       22.14       27.02      2.27 o 
   6  -6   1       15.46       17.45      3.15 o 
  -7  -5   1        1.32        3.48      3.75 o 
  -6  -5   1       16.84       13.54      5.98 o 
  -5  -5   1        3.91        2.75      4.13 o 
  -4  -5   1       13.15        9.77      3.98 o 
  -3  -5   1      186.69      213.31      7.63 o 
  -2  -5   1     3999.65     4389.94    135.10 o 
  -1  -5   1      578.60      615.13      6.30 o 
   0  -5   1       45.97       55.67      1.44 o 
   1  -5   1      128.16      128.69      1.94 o 
   2  -5   1        6.44        8.08      0.84 o 
   3  -5   1      144.19      153.03      3.26 o 
   4  -5   1        4.61        4.55      1.47 o 
   5  -5   1       90.76       96.06      5.96 o 
   6  -5   1       19.19       16.78      2.38 o 
  -7  -4   1        3.89        5.91      3.99 o 
  -6  -4   1        0.19       -1.98      2.59 o 
  -5  -4   1        5.28        7.06      2.52 o 
  -4  -4   1       50.74       58.46      7.13 o 
  -3  -4   1        7.82       10.81      1.96 o 
  -2  -4   1        3.09        6.97      2.12 o 
  -1  -4   1      296.58      297.24      3.41 o 
   0  -4   1     2868.33     3016.76     33.50 o 
   1  -4   1      742.56      757.09     10.33 o 
   2  -4   1       68.93       75.91      1.43 o 
   3  -4   1      172.93      176.58      3.22 o 
   4  -4   1      161.37      159.89      6.57 o 
   5  -4   1       25.53       33.70      2.30 o 
   6  -4   1        0.01        0.35      1.13 o 
  -7  -3   1        1.23        0.89      3.15 o 
  -6  -3   1      123.88      146.61      5.65 o 
  -5  -3   1       42.28       40.78      3.70 o 
  -4  -3   1        0.21        0.11      1.50 o 
  -2  -3   1      541.57      563.67     10.86 o 
  -1  -3   1     1282.26     1266.23     11.42 o 
   0  -3   1      583.27      533.60      5.68 o 
   1  -3   1       97.12       75.50      1.25 o 
   2  -3   1      434.12      448.09      4.53 o 
   3  -3   1       52.26       49.92      2.14 o 
   4  -3   1        4.12        6.26      1.06 o 
   5  -3   1        0.43       -0.57      0.91 o 
   6  -3   1        4.30        2.12      1.64 o 
  -7  -2   1        4.20        2.73      2.57 o 
  -6  -2   1       60.28       66.90      4.20 o 
  -5  -2   1       75.71       80.50      3.09 o 
  -4  -2   1        7.97        9.45      1.91 o 
  -3  -2   1      263.93      241.51      9.19 o 
  -2  -2   1        4.48        5.68      1.16 o 
  -1  -2   1     1966.44     1982.04     17.04 o 
   0  -2   1      915.77      872.49      8.02 o 
   1  -2   1      936.21      895.84      7.44 o 
   2  -2   1      177.77      196.26      2.83 o 
   3  -2   1      126.50      126.17      4.08 o 
   4  -2   1       57.09       54.85      2.16 o 
   5  -2   1       50.00       50.46      1.53 o 
   6  -2   1        6.51        5.97      1.21 o 
   7  -2   1        0.09       -1.55      2.31 o 
  -7  -1   1        2.67        4.83      2.68 o 
  -6  -1   1       81.66       76.74      3.74 o 
  -5  -1   1       25.54       28.80      2.70 o 
  -4  -1   1       44.88       43.26      0.93 o 
  -3  -1   1      292.26      309.35      3.39 o 
  -2  -1   1     1168.44     1071.80     56.81 o 
  -1  -1   1       17.85       13.73      1.38 o 
   1  -1   1      398.45      368.81      3.14 o 
   2  -1   1      183.62      166.76      2.31 o 
   3  -1   1       42.84       45.65      1.18 o 
   4  -1   1      235.12      240.20      4.78 o 
   5  -1   1       91.83       86.13      4.35 o 
   6  -1   1       25.20       22.51      2.64 o 
   7  -1   1        0.55       -0.02      2.67 o 
  -7   0   1        8.34        9.72      2.86 o 
  -6   0   1        3.26        3.59      2.04 o 
  -5   0   1      707.37      708.74     25.52 o 
  -4   0   1      137.04      146.12      3.62 o 
  -3   0   1       99.72      113.21      1.88 o 
  -2   0   1      568.86      548.87      5.16 o 
  -1   0   1     1060.20     1057.99      9.03 o 
   1   0   1     3151.38     3279.41     25.40 o 
   2   0   1      236.04      239.10      2.29 o 
   3   0   1      222.67      236.16      3.50 o 
   4   0   1      238.59      249.40     10.89 o 
   5   0   1        1.68        1.96      0.93 o 
   6   0   1        0.74        1.20      1.50 o 
   7   0   1        7.64        7.36      3.20 o 
  -7   1   1        4.02        6.08      2.57 o 
  -6   1   1        0.13        1.09      1.66 o 
  -5   1   1      201.17      195.54      5.23 o 
  -4   1   1        8.57       11.42      1.27 o 
  -3   1   1       23.21       50.96      4.46 o 
  -2   1   1      388.09      419.44      6.29 o 
  -1   1   1      752.55      695.60      7.63 o 
   1   1   1       19.05       18.60      0.59 o 
   2   1   1      229.58      223.93      1.93 o 
   4   1   1        0.13        0.19      0.31 o 
   5   1   1      218.78      202.77     10.22 o 
   6   1   1        4.15        4.20      2.41 o 
   7   1   1        2.64        2.05      2.29 o 
  -7   2   1        1.15       -0.65      3.46 o 
  -6   2   1        2.84        1.43      1.35 o 
  -5   2   1       25.97       23.85      1.86 o 
  -4   2   1      121.89      124.37      3.36 o 
  -3   2   1      241.07      242.03      7.06 o 
  -2   2   1       89.88       77.50      1.43 o 
  -1   2   1    19188.21    19749.01    193.68 o 
   0   2   1     2282.64     2220.66     30.62 o 
   2   2   1      303.00      312.12      7.29 o 
   3   2   1      263.02      226.71     17.34 o 
   4   2   1      155.83      167.96      4.07 o 
   5   2   1       35.31       37.06      2.88 o 
   6   2   1        9.98       11.68      2.85 o 
   7   2   1        0.92        1.43      2.21 o 
  -6   3   1       32.55       34.53      3.49 o 
  -5   3   1       45.03       48.67      2.58 o 
  -4   3   1      428.88      394.71      8.50 o 
  -3   3   1       20.00       19.68      1.09 o 
  -2   3   1       50.72       52.48      1.19 o 
  -1   3   1      275.31      276.66      2.84 o 
   0   3   1       64.21       68.83      1.11 o 
   1   3   1        3.21       16.00      8.39 o 
   2   3   1      197.95      207.57      2.54 o 
   4   3   1        0.01        1.33      1.21 o 
   5   3   1       36.55       38.78      3.44 o 
   6   3   1       53.47       54.38      3.95 o 
   7   3   1        5.28        5.39      2.83 o 
  -6   4   1       12.70       15.55      2.77 o 
  -5   4   1      103.14      103.35      4.32 o 
  -4   4   1      396.03      370.62      8.24 o 
  -3   4   1        0.51        1.40      0.76 o 
  -2   4   1       19.66       18.16      0.97 o 
  -1   4   1       23.70       29.35      1.07 o 
   0   4   1      148.37      139.58      2.15 o 
   1   4   1        0.17        2.37      0.72 o 
   2   4   1      277.52      305.81      5.62 o 
   3   4   1      579.44      610.65     11.95 o 
   4   4   1       58.30       44.06     29.27 o 
   5   4   1       40.38       42.53      2.69 o 
   6   4   1        2.07        2.85      2.11 o 
   7   4   1       48.92       56.15      5.98 o 
  -6   5   1        7.68        7.44      1.75 o 
  -5   5   1        0.01        1.05      1.26 o 
  -4   5   1       31.00       33.07      2.03 o 
  -3   5   1       11.86       44.06     26.87 o 
  -2   5   1        3.22        4.16      0.97 o 
  -1   5   1      615.26      626.16      8.35 o 
   0   5   1      741.25      776.40      6.85 o 
   1   5   1       87.91       99.67      1.37 o 
   2   5   1        1.35        0.23      0.51 o 
   3   5   1      147.84      168.56      3.04 o 
   4   5   1       96.05       96.52      6.01 o 
   5   5   1       28.78       32.88      3.42 o 
   6   5   1       32.48       37.41      4.44 o 
   7   5   1        4.13        3.04      3.66 o 
  -6   6   1       24.74       32.05      3.54 o 
  -5   6   1       64.43       68.77      3.55 o 
  -4   6   1        2.28        1.87      1.21 o 
  -3   6   1      299.34      262.85      9.24 o 
  -2   6   1       69.88       65.37      1.70 o 
  -1   6   1      861.25      823.85     10.82 o 
   0   6   1      202.00      186.00      2.22 o 
   1   6   1        0.00        0.17      0.58 o 
   2   6   1      153.47      157.14      2.87 o 
   3   6   1      288.50      296.08      3.63 o 
   4   6   1      244.88      256.25      9.26 o 
   5   6   1        6.91        2.98      2.61 o 
   6   6   1        7.80        6.27      3.25 o 
   7   6   1        0.43        0.12      2.70 o 
  -5   7   1       35.46       44.02      2.99 o 
  -4   7   1        0.01       -0.21      1.23 o 
  -3   7   1      133.10      119.98      4.38 o 
  -2   7   1        0.32        1.34      1.08 o 
  -1   7   1       40.54       39.87      1.60 o 
   0   7   1      491.51      508.15      5.30 o 
   1   7   1      171.65      183.40      2.56 o 
   2   7   1       26.19       29.94      1.83 o 
   3   7   1      135.85      147.99      2.46 o 
   4   7   1        8.61        7.45      1.79 o 
   5   7   1        5.80        2.45      1.80 o 
   6   7   1        1.71        0.71      2.26 o 
  -5   8   1        0.57        0.41      1.40 o 
  -4   8   1        9.39       15.26      2.35 o 
  -3   8   1        3.63        2.40      1.19 o 
  -2   8   1      720.04      649.85     10.22 o 
  -1   8   1       20.02       19.41      1.47 o 
   0   8   1      277.28      275.45      5.49 o 
   1   8   1        0.00       -0.88      1.03 o 
   2   8   1        2.04        3.83      1.49 o 
   3   8   1      793.12      835.01     11.28 o 
   4   8   1       39.92       37.58      1.59 o 
   5   8   1        0.98        0.73      2.71 o 
   6   8   1        8.59        4.56      5.03 o 
  -5   9   1       19.25       22.32      2.61 o 
  -4   9   1        4.00        3.59      2.59 o 
  -3   9   1        7.16        5.93      2.03 o 
  -2   9   1       21.03       19.62      2.05 o 
  -1   9   1        0.01        1.10      1.35 o 
   0   9   1      130.07      128.47      2.51 o 
   1   9   1        0.19       -0.11      0.84 o 
   2   9   1        2.53        4.38      1.25 o 
   3   9   1       88.46       99.80      2.53 o 
   4   9   1      104.59       98.85      2.12 o 
   5   9   1       13.36        5.18      6.57 o 
   6   9   1        6.65        4.39      3.79 o 
  -4  10   1        8.37       11.10      2.98 o 
  -3  10   1       57.85       61.45      4.94 o 
  -2  10   1        0.34        1.02      1.87 o 
  -1  10   1      332.71      320.32      5.33 o 
   0  10   1       95.11       94.02      2.81 o 
   1  10   1        2.80        1.18      1.12 o 
   2  10   1      132.12      134.84      4.56 o 
   3  10   1      109.30      114.84      3.28 o 
   4  10   1       19.89       19.85      1.64 o 
   5  10   1       14.68       12.40      4.28 o 
   6  10   1        0.07       -1.48      2.50 o 
  -4  11   1        1.49        1.72      2.51 o 
  -3  11   1        8.48        5.20      3.95 o 
  -2  11   1        8.37        8.85      2.69 o 
  -1  11   1      125.45      121.00      4.51 o 
   0  11   1       77.82       80.22      3.31 o 
   1  11   1      130.93      129.59      4.67 o 
   2  11   1       21.01       23.73      2.26 o 
   3  11   1        5.21        3.91      1.79 o 
   4  11   1       93.70       91.15      4.38 o 
   5  11   1        8.34        5.67      2.84 o 
  -3  12   1        6.15        6.06      4.00 o 
  -2  12   1       16.26       16.75      2.61 o 
  -1  12   1       12.34       10.42      2.85 o 
   0  12   1       21.96       16.96      3.79 o 
   1  12   1       39.64       39.41      2.40 o 
   2  12   1        7.98       11.92      1.93 o 
   3  12   1        7.44       11.74      2.62 o 
   4  12   1        1.59        1.10      2.27 o 
   5  12   1        8.80        3.94      2.73 o 
  -2  13   1        1.81        0.21      1.89 o 
  -1  13   1        5.68        6.12      2.84 o 
   0  13   1      164.19      175.08      5.43 o 
   1  13   1      140.46      142.00      4.04 o 
   2  13   1        0.11       -1.00      2.26 o 
   3  13   1       16.15       19.09      2.69 o 
   4  13   1        2.70        8.08      2.94 o 
  -1  14   1       10.23       10.00      2.81 o 
   0  14   1        0.12       -1.11      2.49 o 
   1  14   1        0.20        2.72      3.72 o 
   2  14   1        1.67        2.91      2.11 o 
   3  14   1       13.22       16.27      2.98 o 
   1  15   1       23.31       23.47      5.04 o 
  -3 -14   2        0.00        1.44      1.46 o 
  -2 -14   2       17.59       18.30      6.35 o 
  -1 -14   2      104.53      114.64      5.30 o 
   0 -14   2       12.60        6.61      6.51 o 
   1 -14   2        4.86        4.44      2.75 o 
  -4 -13   2        2.60        3.44      2.56 o 
  -3 -13   2        3.30        3.06      1.88 o 
  -2 -13   2       44.00       45.30      2.68 o 
  -1 -13   2       10.78        8.76      6.66 o 
   0 -13   2      201.14      220.71      7.55 o 
   1 -13   2       12.83       10.99      3.68 o 
   2 -13   2       10.57        9.10      2.36 o 
  -5 -12   2        3.24        1.10      2.38 o 
  -4 -12   2        2.62        2.80      2.27 o 
  -3 -12   2       11.81       14.01      2.02 o 
  -2 -12   2       36.66       38.22      3.65 o 
  -1 -12   2        0.59       18.58      7.17 o 
   0 -12   2       90.32       99.10      3.63 o 
   1 -12   2       82.76       82.28      3.40 o 
   2 -12   2        3.54        3.48      1.95 o 
   3 -12   2        0.47        0.79      2.19 o 
  -5 -11   2       68.05       78.48      4.48 o 
  -4 -11   2       15.68       14.76      2.78 o 
  -3 -11   2        1.82        1.84      1.17 o 
  -2 -11   2      120.26      125.82      3.90 o 
  -1 -11   2       29.82       29.53      2.34 o 
   0 -11   2      129.67      129.34      2.97 o 
   1 -11   2       11.64       14.40      1.96 o 
   2 -11   2        1.22        0.84      1.69 o 
   3 -11   2        6.22        1.11      1.99 o 
   4 -11   2       16.97       19.66      2.93 o 
  -6 -10   2        0.07        0.18      4.70 o 
  -5 -10   2        0.00        0.75      2.53 o 
  -4 -10   2      109.58      112.51      5.06 o 
  -3 -10   2       29.57       32.96      2.25 o 
  -2 -10   2       40.54       39.39      1.71 o 
  -1 -10   2      253.76      257.58      4.37 o 
   0 -10   2        5.49        5.09      1.86 o 
   1 -10   2      453.67      460.16     15.76 o 
   2 -10   2        4.12        3.91      1.98 o 
   3 -10   2       27.62       32.83      2.97 o 
   4 -10   2       13.52        4.60      2.57 o 
  -6  -9   2        1.00       -0.24      2.52 o 
  -5  -9   2        8.33       12.31      2.54 o 
  -4  -9   2       92.21       90.63      5.53 o 
  -3  -9   2      120.04      129.87      3.83 o 
  -2  -9   2      194.05      203.18      6.29 o 
  -1  -9   2       44.58       46.54      2.09 o 
   0  -9   2        0.08       -0.45      1.05 o 
   1  -9   2      239.04      230.35      3.96 o 
   2  -9   2       17.96       18.48      2.19 o 
   3  -9   2        0.86        1.43      1.43 o 
   4  -9   2        0.29        0.39      1.47 o 
   5  -9   2       50.15       53.83     11.95 o 
  -6  -8   2        4.70        5.44      3.08 o 
  -5  -8   2        4.28        3.02      3.33 o 
  -4  -8   2       16.22       13.86      1.06 o 
  -3  -8   2       32.28       52.90      3.44 o 
  -2  -8   2      171.25      153.53      2.36 o 
  -1  -8   2       59.91       61.05      2.01 o 
   0  -8   2       68.11       71.73      1.74 o 
   1  -8   2      432.44      414.24      6.71 o 
   2  -8   2        1.43        1.48      1.21 o 
   3  -8   2       43.17       45.48      1.78 o 
   4  -8   2      186.89      186.97      8.17 o 
   5  -8   2       60.23       71.54      5.36 o 
  -6  -7   2        5.29        7.23      3.65 o 
  -5  -7   2        0.63       -0.90      2.50 o 
  -4  -7   2        0.62        0.02      1.16 o 
  -3  -7   2      103.29      108.17      2.40 o 
  -2  -7   2      111.96      111.46      1.80 o 
  -1  -7   2        5.51        8.18      1.00 o 
   0  -7   2      230.52      237.11      3.24 o 
   1  -7   2      529.05      534.49      7.97 o 
   2  -7   2      208.54      176.07      3.82 o 
   3  -7   2        4.49        5.12      1.60 o 
   4  -7   2        0.24        0.60      1.58 o 
   5  -7   2        0.39        0.84      1.39 o 
  -6  -6   2       19.89       21.87      4.29 o 
  -5  -6   2        0.36       -0.59      2.19 o 
  -4  -6   2        4.77        3.56      2.25 o 
  -3  -6   2      150.90      165.04      4.98 o 
  -2  -6   2       85.89       92.47      1.44 o 
  -1  -6   2       23.54       19.79      0.91 o 
   0  -6   2       99.31      108.66      1.78 o 
   1  -6   2      776.70      755.16     11.32 o 
   2  -6   2      460.16      441.00      5.45 o 
   4  -6   2       12.87       11.56      1.24 o 
   5  -6   2       26.54       28.55      2.30 o 
   6  -6   2        1.59        2.28      1.80 o 
  -6  -5   2        0.02       -2.34      3.06 o 
  -5  -5   2       80.16       93.86      5.14 o 
  -4  -5   2       79.35       84.32      4.30 o 
  -3  -5   2      148.84      147.71      6.65 o 
  -2  -5   2      942.02      992.04     14.78 o 
  -1  -5   2      142.53      144.64      3.82 o 
   0  -5   2       40.09       39.84      1.12 o 
   1  -5   2      868.78      884.13      9.66 o 
   2  -5   2      189.71      181.26      2.39 o 
   3  -5   2       32.34       25.56      1.20 o 
   4  -5   2       98.66       89.85      4.50 o 
   5  -5   2        1.54        4.38      3.71 o 
   6  -5   2        8.97        9.79      1.82 o 
  -7  -4   2        0.18        3.01      6.18 o 
  -6  -4   2       57.87       74.93      5.23 o 
  -5  -4   2       54.90       56.36      6.40 o 
  -4  -4   2        1.17       -1.07      1.36 o 
  -3  -4   2      229.28      247.59      8.57 o 
  -2  -4   2       43.46       45.06      1.49 o 
  -1  -4   2      276.60      289.86      3.07 o 
   0  -4   2       49.62       59.31      1.18 o 
   1  -4   2      530.55      519.91      4.73 o 
   2  -4   2     1014.18     1118.44      9.86 o 
   3  -4   2      375.68      346.68      7.65 o 
   4  -4   2      389.16      372.23      9.93 o 
   5  -4   2       12.15        9.45      1.25 o 
   6  -4   2        1.96        0.64      1.44 o 
  -7  -3   2        1.04        2.72      3.60 o 
  -6  -3   2        0.00       -0.25      2.11 o 
  -5  -3   2       22.59       22.09      2.32 o 
  -4  -3   2       69.19       70.86      2.67 o 
  -3  -3   2      571.63      617.41      8.87 o 
  -2  -3   2       55.45       64.59      0.79 o 
  -1  -3   2      677.47      635.02      6.03 o 
   0  -3   2      102.27       85.69      1.48 o 
   1  -3   2        1.13        1.52      0.52 o 
   2  -3   2       41.93       46.56      1.14 o 
   3  -3   2        0.26        7.17      1.84 o 
   4  -3   2      143.48      138.84      4.71 o 
   5  -3   2       18.09       22.17      2.06 o 
   6  -3   2        7.20        6.09      1.59 o 
  -7  -2   2        4.77        5.32      3.98 o 
  -6  -2   2        1.24        0.98      1.95 o 
  -5  -2   2       34.77       39.32      3.00 o 
  -4  -2   2      243.38      264.84      5.42 o 
  -3  -2   2       17.74       36.62      1.73 o 
  -2  -2   2        1.78        1.15      0.56 o 
  -1  -2   2     9432.56     9979.78     89.04 o 
   0  -2   2       13.92       15.15      0.62 o 
   1  -2   2       30.61       28.43      0.86 o 
   2  -2   2     1802.81     1872.86     39.26 o 
   3  -2   2      105.32      102.35      3.02 o 
   4  -2   2      566.08      550.83     21.11 o 
   5  -2   2      150.72      147.24      6.82 o 
   6  -2   2        0.31       -0.55      1.32 o 
   7  -2   2       15.08       15.10      3.03 o 
  -7  -1   2       45.84       63.05      4.29 o 
  -6  -1   2        0.16       -1.31      2.38 o 
  -5  -1   2        1.15        0.10      1.79 o 
  -4  -1   2        4.09        3.98      0.47 o 
  -3  -1   2       28.21       42.35      0.85 o 
  -2  -1   2      140.21      142.44      1.65 o 
  -1  -1   2      701.25      691.15     12.39 o 
   0  -1   2     1262.28     1241.16     27.38 o 
   1  -1   2      489.14      428.21      7.26 o 
   2  -1   2        0.09        0.37      0.36 o 
   3  -1   2     1091.62     1163.72     28.13 o 
   4  -1   2       21.99       22.65      1.18 o 
   5  -1   2      133.40      135.70      5.45 o 
   6  -1   2        3.31        2.73      1.63 o 
   7  -1   2        0.95        1.49      2.11 o 
  -7   0   2        2.75        2.40      2.48 o 
  -6   0   2       19.73       22.29      3.37 o 
  -5   0   2        0.62        0.64      0.51 o 
  -4   0   2      109.89      115.72      2.04 o 
  -3   0   2      110.27      133.39      2.86 o 
  -2   0   2        4.93        5.38      0.68 o 
  -1   0   2     2402.79     2280.72     25.23 o 
   1   0   2     1575.66     1583.84     13.26 o 
   2   0   2      138.82      128.18      1.99 o 
   3   0   2       27.31       29.85      1.19 o 
   4   0   2        0.08        0.60      1.11 o 
   5   0   2      259.09      271.88     15.89 o 
   6   0   2        8.64        5.91      2.51 o 
   7   0   2       35.19       42.25      4.21 o 
  -7   1   2       22.60       25.14      3.80 o 
  -6   1   2        5.40        5.76      3.33 o 
  -5   1   2       37.07       44.89      5.36 o 
  -4   1   2       74.98       80.56      2.04 o 
  -3   1   2       91.16       73.99      1.49 o 
  -2   1   2        6.18        4.90      0.64 o 
  -1   1   2      412.48      369.57      3.97 o 
   1   1   2     4648.26      449.87   2129.07 o 
   2   1   2      281.47      295.56      3.33 o 
   3   1   2     1122.76     1201.31     26.03 o 
   4   1   2      144.46      160.42      4.61 o 
   5   1   2        2.52        2.80      0.75 o 
   6   1   2      122.24      132.01      5.98 o 
   7   1   2       11.49        5.80      5.06 o 
  -6   2   2       51.53       59.03      6.55 o 
  -5   2   2      131.25      137.48      3.00 o 
  -4   2   2       42.70       33.19      2.91 o 
  -3   2   2       18.82       20.75      1.55 o 
  -2   2   2     1169.30     1154.60     11.19 o 
  -1   2   2      957.15      936.11      8.83 o 
   0   2   2      818.89      798.41     10.66 o 
   1   2   2     7034.21     7402.73    128.08 o 
   2   2   2      231.86      205.67      4.55 o 
   3   2   2      293.37      303.58      3.16 o 
   4   2   2        3.94        3.20      0.72 o 
   5   2   2       84.93       95.00      3.69 o 
   6   2   2       20.32       22.06      3.18 o 
  -6   3   2       19.73       17.90      2.29 o 
  -5   3   2        4.29        1.45      1.41 o 
  -4   3   2       35.88       33.93      1.52 o 
  -3   3   2      115.30      145.26      2.68 o 
  -2   3   2      585.31      663.78      6.59 o 
  -1   3   2       10.59       11.07      0.72 o 
   0   3   2       87.68       81.04      1.41 o 
   1   3   2     8751.95     8872.83    229.82 o 
   2   3   2      378.52      407.20      7.53 o 
   3   3   2       93.94      102.42      3.08 o 
   4   3   2      256.49      265.94      5.21 o 
   5   3   2      169.53      175.91      5.58 o 
   6   3   2       41.98       53.74      3.54 o 
   7   3   2        7.72       11.44      3.72 o 
  -6   4   2        2.61        1.85      1.30 o 
  -5   4   2        0.08        0.59      1.48 o 
  -4   4   2        1.13        1.38      0.99 o 
  -3   4   2        0.40       14.37      3.37 o 
  -2   4   2      442.23      422.43      6.14 o 
  -1   4   2       51.98       44.89      1.17 o 
   0   4   2       45.79       39.22      1.22 o 
   1   4   2      177.63      179.09      2.73 o 
   2   4   2     5928.80     6502.27     67.06 o 
   3   4   2      182.83      198.40      1.99 o 
   4   4   2       41.95       40.91      4.47 o 
   5   4   2       99.18      109.02      4.86 o 
   6   4   2        0.11        0.42      2.29 o 
   7   4   2       54.09       68.93      9.06 o 
  -6   5   2       32.64       29.71      3.18 o 
  -5   5   2       40.90       43.32      2.25 o 
  -4   5   2      123.91      114.49      3.54 o 
  -3   5   2      397.01      355.25      5.05 o 
  -2   5   2       24.57       10.89      1.24 o 
  -1   5   2        1.04        2.23      0.74 o 
   0   5   2      108.11      120.30      1.86 o 
   1   5   2      423.97      425.76      4.87 o 
   2   5   2      155.56      164.49      5.73 o 
   3   5   2        0.81        1.95      0.57 o 
   4   5   2      138.13      126.22      4.62 o 
   5   5   2       49.74       47.53      3.72 o 
   6   5   2        3.09        8.60      3.30 o 
   7   5   2        3.39        5.69      3.78 o 
  -6   6   2       30.87       35.57      2.86 o 
  -5   6   2        8.96        5.36      2.17 o 
  -4   6   2        0.67        1.04      1.17 o 
  -3   6   2        9.24       27.08      2.12 o 
  -2   6   2      132.94      122.85      2.43 o 
  -1   6   2     1453.22     1465.30     13.24 o 
   0   6   2       19.06       19.45      0.97 o 
   1   6   2      201.39      189.33      3.02 o 
   2   6   2     1165.88     1280.90     36.66 o 
   3   6   2      218.19      257.24      3.55 o 
   4   6   2        7.69        5.97      1.59 o 
   5   6   2       56.15       59.76      4.36 o 
   6   6   2        5.29        7.82      3.34 o 
   7   6   2        0.37        3.24      3.44 o 
  -5   7   2        1.53       -0.19      1.52 o 
  -4   7   2       23.96       19.21     12.66 o 
  -3   7   2        7.77        5.50      2.10 o 
  -2   7   2        2.55        4.53      1.27 o 
  -1   7   2       68.35       63.81      2.09 o 
   0   7   2       96.81      104.10      1.82 o 
   1   7   2      456.52      486.98      5.78 o 
   2   7   2      168.13      184.70      6.61 o 
   3   7   2      646.12      696.04     16.28 o 
   4   7   2        1.58        1.19      0.29 o 
   5   7   2       52.19       56.99      3.57 o 
   6   7   2       25.80       15.99     11.71 o 
   7   7   2        0.00       -1.32      2.35 o 
  -5   8   2       83.99       85.35      7.58 o 
  -4   8   2       20.68       17.74     11.83 o 
  -3   8   2        8.40        7.45      2.36 o 
  -2   8   2      428.41      390.49      8.43 o 
  -1   8   2      105.93      102.56      2.30 o 
   0   8   2       32.53       36.85      3.12 o 
   1   8   2       29.70       31.19      1.66 o 
   2   8   2      222.50      218.84      4.22 o 
   3   8   2      143.38      156.10      4.73 o 
   4   8   2       48.78       46.09      2.04 o 
   5   8   2        1.76        1.28      2.08 o 
   6   8   2        0.25        0.48      2.38 o 
  -5   9   2        2.35        5.31      2.78 o 
  -4   9   2        3.87        7.23      2.96 o 
  -3   9   2       43.07       40.04      2.82 o 
  -2   9   2       10.20        9.21      2.33 o 
  -1   9   2       49.12       47.84      3.73 o 
   0   9   2       46.62       48.91      1.95 o 
   1   9   2      272.44      261.67      4.60 o 
   2   9   2       77.82       74.05      3.42 o 
   3   9   2       10.30        8.97      1.23 o 
   4   9   2      252.33      269.87      9.21 o 
   5   9   2        0.58        0.10      1.56 o 
   6   9   2        3.96        0.44      2.05 o 
  -4  10   2       21.21       20.68      2.96 o 
  -3  10   2      139.15      145.55      5.67 o 
  -2  10   2        9.07        9.96      3.39 o 
  -1  10   2       10.30        6.86      3.14 o 
   0  10   2       29.63       30.77      2.03 o 
   1  10   2        0.65       -0.49      1.29 o 
   2  10   2      172.40      171.72      5.16 o 
   3  10   2       38.89       40.76      1.86 o 
   4  10   2        9.45       10.33      1.02 o 
   5  10   2        0.01       -0.38      1.75 o 
   6  10   2       18.14       18.76     13.22 o 
  -4  11   2        4.95        4.97      2.56 o 
  -3  11   2       25.25       27.15      4.74 o 
  -2  11   2       28.13       29.14      3.31 o 
  -1  11   2        3.30        3.21      1.80 o 
   0  11   2       51.38       56.27      3.62 o 
   1  11   2        2.93        1.97      1.76 o 
   2  11   2        4.11        4.71      1.81 o 
   3  11   2       37.34       44.94      3.54 o 
   4  11   2        7.75        5.46      1.54 o 
   5  11   2       58.30       57.98      9.73 o 
  -3  12   2        4.56        5.58      3.09 o 
  -2  12   2       23.90       25.58      3.59 o 
  -1  12   2       67.58       58.96      3.69 o 
   0  12   2      133.66      141.85      5.38 o 
   1  12   2        0.88        1.28      2.33 o 
   2  12   2        6.04        7.63      2.11 o 
   3  12   2       25.40       27.91      2.35 o 
   4  12   2       20.33       19.42      3.99 o 
   5  12   2       52.07       47.17      6.85 o 
  -2  13   2      108.44      103.16      5.26 o 
  -1  13   2       69.12       67.70      4.70 o 
   0  13   2       40.03       44.52      2.75 o 
   1  13   2       70.40       77.48      3.31 o 
   2  13   2       29.23       32.58      3.49 o 
   3  13   2        3.14        3.43      1.66 o 
   4  13   2        4.81        6.91      3.49 o 
  -1  14   2        4.36        5.49      2.74 o 
   0  14   2       10.54       10.15      4.45 o 
   1  14   2        5.55        6.28      2.63 o 
   2  14   2       11.43        8.63      3.21 o 
   3  14   2        1.28        1.67      2.70 o 
   1  15   2        0.01       -3.66      4.71 o 
  -3 -14   3        0.25       -1.10      1.58 o 
  -2 -14   3        0.13       -0.22      1.84 o 
  -1 -14   3        0.29       -4.60      4.60 o 
   0 -14   3        0.69       -1.88      1.89 o 
   1 -14   3        0.00       -0.10      1.28 o 
  -4 -13   3       41.44       46.78      3.90 o 
  -3 -13   3       27.06       32.56      2.83 o 
  -2 -13   3        0.58        1.92      1.70 o 
  -1 -13   3       17.09       25.70      4.48 o 
   0 -13   3       29.94       30.49      4.17 o 
   1 -13   3        1.15        0.63      1.97 o 
   2 -13   3        0.14        0.44      1.65 o 
  -4 -12   3        3.79        3.29      2.89 o 
  -3 -12   3        0.54        1.11      1.66 o 
  -2 -12   3        8.78       10.23      4.13 o 
  -1 -12   3       79.79       84.75      4.71 o 
   0 -12   3        4.46        4.63      1.53 o 
   1 -12   3        0.94        0.32      1.37 o 
   2 -12   3       10.31        7.04      2.42 o 
   3 -12   3       10.23       10.16      1.99 o 
  -5 -11   3        8.49        7.57      3.40 o 
  -4 -11   3        0.08        2.33      2.53 o 
  -3 -11   3       42.23       44.05      2.83 o 
  -2 -11   3        2.62        1.51      1.05 o 
  -1 -11   3      237.14      266.61      6.19 o 
   0 -11   3        1.49       21.58     10.57 o 
   1 -11   3       21.66       23.75      2.38 o 
   2 -11   3       34.35       30.63      2.95 o 
   3 -11   3        0.11        0.46      1.55 o 
   4 -11   3        2.54        1.92      2.21 o 
  -5 -10   3        3.18        3.18      2.30 o 
  -4 -10   3        2.16        4.32      2.10 o 
  -3 -10   3        0.32        1.51      1.38 o 
  -2 -10   3        0.03       -0.42      0.94 o 
  -1 -10   3        9.69       10.14      1.68 o 
   0 -10   3      312.75      316.44      5.86 o 
   1 -10   3       30.12       32.64      2.17 o 
   2 -10   3       25.07       20.23      3.40 o 
   3 -10   3       24.29       31.21      2.36 o 
   4 -10   3        7.61        7.22      2.94 o 
  -6  -9   3        0.20        0.80      2.62 o 
  -5  -9   3       57.65       63.04      5.33 o 
  -4  -9   3        0.16        0.11      3.04 o 
  -3  -9   3       98.70       96.15      2.55 o 
  -2  -9   3       10.76       10.28      1.66 o 
  -1  -9   3        0.17       -0.15      1.27 o 
   0  -9   3      104.22      101.41      2.03 o 
   1  -9   3       23.54       25.30      1.53 o 
   2  -9   3        4.62        2.94      1.69 o 
   3  -9   3       56.26       52.09      3.78 o 
   4  -9   3        4.93        4.08      1.69 o 
   5  -9   3       20.12       29.35      2.96 o 
  -6  -8   3       12.03        7.88      2.73 o 
  -5  -8   3       14.92       19.79      3.19 o 
  -4  -8   3      154.35      147.27      4.39 o 
  -3  -8   3      262.22      265.69      4.47 o 
  -2  -8   3      158.08      172.32      3.51 o 
  -1  -8   3        4.22        4.59      1.28 o 
   0  -8   3      100.66      101.07      2.04 o 
   1  -8   3        7.07        6.24      1.27 o 
   2  -8   3      108.10       89.66      2.56 o 
   3  -8   3        5.06        7.08      1.37 o 
   4  -8   3      427.31      451.43     25.82 o 
   5  -8   3        8.15        7.28      1.86 o 
  -6  -7   3        6.96        3.31      5.71 o 
  -5  -7   3        3.95        6.54      4.63 o 
  -4  -7   3      200.61      202.06      7.04 o 
  -3  -7   3      252.08      168.24     61.37 o 
  -2  -7   3       40.64       45.97      1.54 o 
  -1  -7   3       22.96       23.29      2.38 o 
   0  -7   3       10.64       11.80      1.08 o 
   1  -7   3        2.14        2.35      1.14 o 
   2  -7   3      135.53      126.33      2.18 o 
   3  -7   3      121.38       96.79      5.17 o 
   4  -7   3        5.14        6.00      1.31 o 
   5  -7   3        2.40        4.42      1.67 o 
  -6  -6   3        2.30        1.72      3.24 o 
  -5  -6   3       29.16       30.52      5.71 o 
  -4  -6   3      133.72      130.39      5.31 o 
  -3  -6   3      587.79      204.93    231.88 o 
  -2  -6   3        0.37       -0.01      0.56 o 
  -1  -6   3       15.30       11.25      1.67 o 
   0  -6   3      495.94      522.19      8.59 o 
   1  -6   3      584.10      564.12      9.07 o 
   2  -6   3      153.70      146.79      2.47 o 
   3  -6   3      113.40      142.90      5.13 o 
   4  -6   3        0.00        0.21      0.98 o 
   5  -6   3       37.24       41.43      2.59 o 
   6  -6   3       21.33       24.11      6.48 o 
  -7  -5   3       65.77       91.50      7.51 o 
  -6  -5   3       36.62       32.08      4.59 o 
  -5  -5   3       41.66       43.00      4.11 o 
  -4  -5   3      192.12      202.75      6.59 o 
  -3  -5   3       16.86       13.97      0.80 o 
  -2  -5   3       39.65       43.41      1.10 o 
  -1  -5   3     1029.78     1047.05     10.26 o 
   0  -5   3       93.69       93.74      2.17 o 
   1  -5   3      489.53      468.67      8.54 o 
   2  -5   3       14.58       14.47      0.98 o 
   3  -5   3      166.75      145.59      3.01 o 
   4  -5   3       10.41        7.50      1.10 o 
   5  -5   3       93.55      105.61      4.04 o 
   6  -5   3        1.49        0.07      1.21 o 
  -7  -4   3        0.85        2.03      4.26 o 
  -6  -4   3        0.01       -0.47      4.34 o 
  -5  -4   3        2.13        2.59      2.24 o 
  -4  -4   3       37.98       39.34      5.91 o 
  -3  -4   3      138.98      143.00      3.75 o 
  -2  -4   3      120.31      120.87      1.58 o 
  -1  -4   3      240.30      243.06      2.56 o 
   0  -4   3     1759.44     1942.27     31.24 o 
   1  -4   3      956.80     1000.67     11.68 o 
   2  -4   3        9.02       11.56      0.88 o 
   3  -4   3        7.65       16.61      1.69 o 
   4  -4   3       65.32       57.63      1.78 o 
   5  -4   3       25.68       25.93      1.52 o 
   6  -4   3        4.68        4.15      1.27 o 
  -6  -3   3        6.92       11.59      3.27 o 
  -5  -3   3        7.47       10.63      2.51 o 
  -4  -3   3      244.14      270.30      9.96 o 
  -3  -3   3      344.20      345.63     10.08 o 
  -2  -3   3        0.86        1.07      0.32 o 
  -1  -3   3      396.92      371.82      3.75 o 
   0  -3   3      467.33      505.26      7.02 o 
   1  -3   3      239.35      210.70      2.17 o 
   2  -3   3      448.83      463.62      7.25 o 
   3  -3   3       76.79       77.03      2.37 o 
   4  -3   3        0.61        1.83      1.04 o 
   5  -3   3       43.77       45.40      2.33 o 
   6  -3   3       79.49       83.88      6.48 o 
  -7  -2   3        0.18        2.60      4.14 o 
  -6  -2   3      101.25      112.43      5.25 o 
  -5  -2   3       12.67       12.23      3.93 o 
  -4  -2   3        4.30        5.51      1.55 o 
  -3  -2   3      636.24      688.17      9.68 o 
  -2  -2   3      204.75      202.74      2.30 o 
  -1  -2   3      343.73      332.51      4.01 o 
   0  -2   3      133.71      139.90      2.25 o 
   1  -2   3        1.06        0.79      0.49 o 
   2  -2   3       67.10       62.27      1.07 o 
   3  -2   3      593.93      603.51     14.14 o 
   4  -2   3       27.31       23.75      1.65 o 
   5  -2   3        0.34        0.37      0.74 o 
   6  -2   3        0.01        0.63      0.75 o 
   7  -2   3        8.15        2.49      3.25 o 
  -7  -1   3        1.13        1.23      4.28 o 
  -6  -1   3       78.59       88.85      4.80 o 
  -5  -1   3        0.62       -0.63      1.80 o 
  -4  -1   3       18.37       21.30      2.63 o 
  -3  -1   3      141.39      150.36      2.08 o 
  -2  -1   3      562.72      543.61      7.72 o 
  -1  -1   3        0.00        0.16      0.35 o 
   0  -1   3      318.60      285.70      4.85 o 
   1  -1   3      716.26      627.47      6.92 o 
   2  -1   3        2.67        0.24      0.35 o 
   3  -1   3       11.35       12.30      0.71 o 
   4  -1   3       31.12       30.41      1.41 o 
   5  -1   3        0.33        0.59      0.85 o 
   6  -1   3       13.69       11.43      1.73 o 
   7  -1   3       43.79       48.48      6.19 o 
  -7   0   3        0.88        3.10      3.11 o 
  -6   0   3       13.88       13.38      3.11 o 
  -5   0   3        2.82        2.43      1.16 o 
  -4   0   3       70.50       70.41      2.57 o 
  -3   0   3        0.77        4.05      1.04 o 
  -2   0   3       88.49       75.96      1.25 o 
  -1   0   3     2375.99     2385.90     26.72 o 
   0   0   3        0.18        0.24      0.20 o 
   1   0   3      404.83      387.20      3.12 o 
   2   0   3     4085.56     4274.43     70.12 o 
   3   0   3      106.23      116.40      2.83 o 
   4   0   3       55.18       57.69      1.23 o 
   5   0   3       98.46       96.68      4.83 o 
   6   0   3       48.16       54.17      3.72 o 
   7   0   3       27.79       38.85      5.29 o 
  -7   1   3        0.06       -1.08      2.63 o 
  -6   1   3        0.15       -1.15      3.18 o 
  -5   1   3      310.16      307.48     11.11 o 
  -4   1   3       10.86       11.56      1.20 o 
  -3   1   3        0.32        9.47      3.14 o 
  -2   1   3      601.07      607.89      5.90 o 
  -1   1   3     1090.09     1026.30     12.44 o 
   0   1   3       14.24       10.27      0.65 o 
   1   1   3      792.31      778.28      8.25 o 
   2   1   3       52.66       42.97      0.89 o 
   3   1   3       68.04       82.23      1.23 o 
   4   1   3      252.91      262.84      4.47 o 
   5   1   3       12.98        9.99      0.80 o 
   6   1   3       27.34       23.09      3.71 o 
   7   1   3        1.76        1.47      2.09 o 
  -6   2   3        7.20        7.46      2.95 o 
  -5   2   3       30.86       29.13      2.24 o 
  -4   2   3      364.64      369.86      6.61 o 
  -3   2   3       24.49       24.12      1.23 o 
  -2   2   3     1754.20     1837.60     18.08 o 
  -1   2   3     6642.02     7226.18    116.95 o 
   0   2   3      913.05      833.62     16.20 o 
   1   2   3     3084.44     3203.81     52.34 o 
   2   2   3       50.50       47.33      1.19 o 
   3   2   3       35.62       43.62      1.13 o 
   4   2   3        0.27        0.51      0.59 o 
   5   2   3       40.27       43.45      3.49 o 
   6   2   3      100.35      123.32      5.76 o 
   7   2   3        1.92        1.59      3.68 o 
  -6   3   3        7.65        6.25      1.52 o 
  -5   3   3        2.60        2.36      1.12 o 
  -4   3   3      474.95      437.62      5.67 o 
  -3   3   3       42.63       45.16      1.90 o 
  -2   3   3      151.95      183.84      2.52 o 
  -1   3   3      793.76      788.79      7.52 o 
   0   3   3      279.01      249.47      3.81 o 
   1   3   3      300.98      285.08      3.78 o 
   2   3   3      142.14      151.15      4.66 o 
   3   3   3       97.46      100.89      1.68 o 
   4   3   3        0.10       -0.17      0.34 o 
   5   3   3       29.22       29.49      2.27 o 
   6   3   3      177.99      197.60      5.58 o 
  -6   4   3        0.74        0.92      1.47 o 
  -5   4   3       19.36       22.33      2.58 o 
  -4   4   3      339.53      304.55      6.30 o 
  -3   4   3      111.99      122.91      4.00 o 
  -2   4   3      392.19      393.10      5.07 o 
  -1   4   3     1586.73     1594.84     15.49 o 
   0   4   3      385.96      378.83      3.96 o 
   1   4   3      199.32      225.51      3.36 o 
   2   4   3     1332.45     1390.77     17.31 o 
   3   4   3      218.19      297.50      3.92 o 
   4   4   3       29.50       26.83      2.59 o 
   5   4   3       24.56       26.01      4.88 o 
   6   4   3        0.02        1.13      3.96 o 
  -6   5   3        4.98        3.98      1.73 o 
  -5   5   3        6.94        6.38      2.04 o 
  -4   5   3       26.37       34.17      2.18 o 
  -3   5   3      419.27      410.67      9.25 o 
  -2   5   3        6.72        6.58      1.61 o 
  -1   5   3      156.17      173.11      2.70 o 
   0   5   3       10.62       13.60      0.94 o 
   1   5   3       24.79       27.34      1.25 o 
   2   5   3      439.44      436.01     11.39 o 
   3   5   3       27.16       42.12      2.25 o 
   4   5   3       31.39       30.69      2.92 o 
   5   5   3        0.04       -2.18      3.83 o 
   6   5   3        7.40        8.68      5.17 o 
   7   5   3        4.62        1.95      5.40 o 
  -6   6   3       27.66       38.81      4.60 o 
  -5   6   3        0.11        1.36      1.90 o 
  -4   6   3        2.62        3.77      1.86 o 
  -3   6   3      520.68      464.62     13.95 o 
  -2   6   3       68.59       61.63      1.89 o 
  -1   6   3        6.89        7.83      1.21 o 
   0   6   3      347.10      351.70      4.30 o 
   1   6   3      173.44      164.18      2.76 o 
   2   6   3      169.16      182.36      5.46 o 
   3   6   3      219.33      258.84      6.75 o 
   4   6   3        8.95        6.26      0.68 o 
   5   6   3        0.00        1.28      3.59 o 
   6   6   3        0.01        0.02      1.98 o 
   7   6   3        0.19        0.96      3.11 o 
  -5   7   3       10.43        2.79      3.22 o 
  -4   7   3       25.87       25.64      3.20 o 
  -3   7   3       16.49       12.10      1.73 o 
  -2   7   3       27.58       26.44      3.62 o 
  -1   7   3       20.36       17.30      2.04 o 
   0   7   3        1.53        1.69      1.49 o 
   1   7   3      103.52       92.46      2.33 o 
   2   7   3      121.53      118.08      5.06 o 
   3   7   3       90.19       93.93      3.10 o 
   4   7   3       28.08       25.42      1.16 o 
   5   7   3        7.07        4.25      3.74 o 
   6   7   3        1.43        1.11      2.20 o 
   7   7   3        2.21        4.59      3.22 o 
  -5   8   3        0.74        0.58      1.56 o 
  -4   8   3       10.50        2.42      2.32 o 
  -3   8   3       32.23       32.96      3.04 o 
  -2   8   3      182.69      176.74      4.31 o 
  -1   8   3       25.32       25.94      1.90 o 
   0   8   3       72.79       78.34      2.60 o 
   1   8   3        0.82        0.44      1.00 o 
   2   8   3       39.20       40.25      4.94 o 
   3   8   3       86.62       90.24      2.76 o 
   4   8   3       10.41       12.57      1.13 o 
   5   8   3        2.08        0.09      1.44 o 
   6   8   3        3.15        0.22      2.19 o 
  -5   9   3       10.40       10.07      5.05 o 
  -4   9   3        4.15        0.94      2.36 o 
  -3   9   3        0.68        0.82      1.54 o 
  -2   9   3       15.68        9.97      2.06 o 
  -1   9   3      214.13      205.68      3.95 o 
   0   9   3       54.70       53.39      2.54 o 
   1   9   3      399.88      408.83      5.51 o 
   2   9   3       63.66       62.35      2.85 o 
   3   9   3       23.01       25.56      1.76 o 
   4   9   3       21.33       23.06      1.61 o 
   5   9   3        1.68        2.01      2.45 o 
   6   9   3        2.21       -0.96      3.56 o 
  -4  10   3        2.51       -0.26      2.06 o 
  -3  10   3      112.05      119.98      5.07 o 
  -2  10   3       54.88       49.27      2.94 o 
  -1  10   3      162.96      162.09      6.19 o 
   0  10   3       63.30       67.86      2.93 o 
   1  10   3      280.95      270.32      4.62 o 
   2  10   3       44.55       45.84      6.67 o 
   3  10   3       14.14       16.15      1.84 o 
   4  10   3       63.33       62.13      2.36 o 
   5  10   3        0.05       -0.40      1.70 o 
   6  10   3       11.53        3.59      5.32 o 
  -4  11   3       16.63       21.49      4.73 o 
  -3  11   3       22.52       26.80      3.88 o 
  -2  11   3        0.13        0.18      1.62 o 
  -1  11   3       65.32       60.91      3.24 o 
   0  11   3       32.35       32.48      2.15 o 
   1  11   3      170.64      156.39      4.06 o 
   2  11   3       60.69       57.20      2.65 o 
   3  11   3        4.67        3.27      1.84 o 
   4  11   3        3.75        3.32      1.46 o 
   5  11   3        0.09        0.32      2.42 o 
  -3  12   3        1.23        0.00      2.70 o 
  -2  12   3       14.12       11.11      2.71 o 
  -1  12   3        0.69        0.86      1.72 o 
   0  12   3      151.40      162.70      5.60 o 
   1  12   3       30.20       27.53      2.83 o 
   2  12   3       16.96       20.69      2.32 o 
   3  12   3        8.54        9.74      1.63 o 
   4  12   3       31.47       32.52      3.54 o 
   5  12   3       43.24       49.85      5.00 o 
  -2  13   3        6.60        6.61      2.68 o 
  -1  13   3        0.41       -0.64      3.31 o 
   0  13   3        2.09        3.42      2.96 o 
   1  13   3       10.18       11.19      3.34 o 
   2  13   3       19.64       17.23      2.74 o 
   3  13   3       17.46       23.54      3.95 o 
   4  13   3        3.97        6.51      2.90 o 
  -1  14   3       47.61       52.46      4.74 o 
   0  14   3       49.14       44.24      3.25 o 
   1  14   3       51.20       48.02      3.17 o 
   2  14   3       89.34       92.33      6.90 o 
   3  14   3       59.75       69.70      4.13 o 
   1  15   3       50.49       58.83      7.30 o 
   2  15   3       26.95       30.93      5.65 o 
  -2 -14   4       28.13       27.25      2.54 o 
  -1 -14   4        4.65        1.78      1.88 o 
   0 -14   4       61.97       76.22      6.29 o 
  -4 -13   4        5.81        4.27      2.31 o 
  -3 -13   4        5.51        2.72      2.07 o 
  -2 -13   4       13.81       12.31      2.96 o 
  -1 -13   4       58.72       62.65      3.36 o 
   0 -13   4       22.04       23.84      7.35 o 
   1 -13   4        2.96        1.58      1.46 o 
   2 -13   4        8.75       10.42      2.39 o 
  -4 -12   4        5.88        8.03      2.31 o 
  -3 -12   4        0.97        2.52      1.80 o 
  -2 -12   4       77.78       79.04      5.04 o 
  -1 -12   4        5.06        1.19      2.53 o 
   0 -12   4        1.17       -0.25      1.13 o 
   1 -12   4        0.01       -0.53      1.22 o 
   2 -12   4        0.22        0.76      1.44 o 
   3 -12   4       11.86       20.76      4.16 o 
  -5 -11   4        1.15        0.95      2.18 o 
  -4 -11   4       20.33       21.91      4.29 o 
  -3 -11   4       28.84       31.22      2.35 o 
  -2 -11   4       18.44       20.40      2.73 o 
  -1 -11   4       71.23       77.26      4.44 o 
   0 -11   4      137.10      143.83      3.23 o 
   1 -11   4       37.37       40.78      2.43 o 
   2 -11   4        6.23        7.03      1.53 o 
   3 -11   4       19.17       26.91      2.85 o 
  -5 -10   4        0.02        1.54      2.71 o 
  -4 -10   4        0.73       -2.17      2.89 o 
  -3 -10   4        1.59        1.11      1.19 o 
  -2 -10   4        0.98        0.55      0.98 o 
  -1 -10   4       33.79       32.52      1.92 o 
   0 -10   4       28.97       31.76      2.10 o 
   1 -10   4      182.45      175.99      3.21 o 
   2 -10   4        0.87        1.44      1.32 o 
   3 -10   4        0.29        1.21      1.43 o 
   4 -10   4       64.82       70.23      3.35 o 
  -6  -9   4        6.36        5.99      2.79 o 
  -5  -9   4       20.47       17.46      3.44 o 
  -4  -9   4       29.56       36.32      7.12 o 
  -3  -9   4       59.87       67.08      3.85 o 
  -2  -9   4       96.60       92.38      3.19 o 
  -1  -9   4      207.81      224.48      5.88 o 
   0  -9   4        1.26        1.07      0.82 o 
   1  -9   4       21.21       22.05      1.34 o 
   2  -9   4       31.50       30.06      1.80 o 
   3  -9   4        1.04       -0.13      0.86 o 
   4  -9   4        0.81        0.50      1.17 o 
   5  -9   4        5.11        8.22      2.15 o 
  -6  -8   4        0.18       -0.64      2.11 o 
  -5  -8   4        5.70        6.08      3.67 o 
  -4  -8   4       44.00       45.11      2.82 o 
  -3  -8   4        0.04       -0.29      0.58 o 
  -2  -8   4      184.95      186.66      2.82 o 
  -1  -8   4       64.30       58.32      1.82 o 
   0  -8   4      130.32      128.61      2.25 o 
   1  -8   4       87.50       84.39      1.94 o 
   2  -8   4      265.05      241.08      3.33 o 
   3  -8   4        6.62        5.69      1.44 o 
   4  -8   4       92.75      110.78      5.41 o 
   5  -8   4       23.28       18.37      1.90 o 
  -6  -7   4       10.71        8.15      3.92 o 
  -5  -7   4        0.03        1.27      2.46 o 
  -4  -7   4       47.50       42.45      3.12 o 
  -3  -7   4       13.39       16.06      1.15 o 
  -2  -7   4      129.11      134.99      2.00 o 
  -1  -7   4        2.07        2.03      0.95 o 
   0  -7   4       63.50       64.40      1.36 o 
   1  -7   4        8.73       10.73      1.03 o 
   2  -7   4      162.12      157.58      3.25 o 
   3  -7   4        4.30        3.44      1.22 o 
   4  -7   4        0.33        0.66      1.02 o 
   5  -7   4        0.08        0.62      1.41 o 
  -6  -6   4        0.14        4.75      5.45 o 
  -5  -6   4        3.64        0.58      2.41 o 
  -4  -6   4      117.65      107.99      5.16 o 
  -3  -6   4       38.93       47.84      2.00 o 
  -2  -6   4       17.26       19.54      0.94 o 
  -1  -6   4       49.86       55.60      2.26 o 
   0  -6   4       24.26       31.61      1.36 o 
   1  -6   4      665.49      701.08     14.37 o 
   2  -6   4        0.36        1.04      0.91 o 
   3  -6   4      606.15      589.60     20.37 o 
   4  -6   4        0.16       -1.62      1.62 o 
   5  -6   4       95.13      102.94      7.33 o 
   6  -6   4        7.91       12.69      2.20 o 
  -6  -5   4       70.97       93.55      9.18 o 
  -5  -5   4      111.55       81.96     30.23 o 
  -4  -5   4       83.70       76.67      4.14 o 
  -3  -5   4        3.94        2.90      0.48 o 
  -2  -5   4      447.22      488.29      5.16 o 
  -1  -5   4     1029.72     1030.66     11.07 o 
   0  -5   4        0.00       -0.03      0.65 o 
   1  -5   4        0.00        0.11      0.64 o 
   2  -5   4        7.42        8.80      1.01 o 
   3  -5   4      350.04      309.64      8.02 o 
   4  -5   4        4.64        4.71      1.18 o 
   5  -5   4        0.77       -0.34      0.96 o 
   6  -5   4        2.08        2.01      1.20 o 
  -7  -4   4       22.80       29.76      9.06 o 
  -6  -4   4        1.67        3.08      2.79 o 
  -5  -4   4       47.82       49.88      3.54 o 
  -4  -4   4       92.98       94.43      4.39 o 
  -3  -4   4       31.16       45.08      2.86 o 
  -2  -4   4       32.27       30.82      0.89 o 
  -1  -4   4        0.54        0.89      0.54 o 
   0  -4   4      162.18      170.29      2.53 o 
   1  -4   4      991.94      975.52     17.67 o 
   2  -4   4      367.56      394.17      6.51 o 
   3  -4   4      199.56      210.47      6.29 o 
   4  -4   4        0.20        2.04      1.01 o 
   5  -4   4        1.34       -0.04      0.83 o 
   6  -4   4       61.69       69.67      6.75 o 
  -7  -3   4        0.14       -2.40      3.82 o 
  -6  -3   4       55.62       61.26      4.51 o 
  -5  -3   4      214.77      239.97     13.12 o 
  -4  -3   4       12.25       16.34      2.33 o 
  -3  -3   4       98.72      107.22      6.66 o 
  -2  -3   4       57.68       56.26      0.87 o 
  -1  -3   4       77.44       83.12      1.29 o 
   0  -3   4      941.23     1008.16     17.75 o 
   1  -3   4        4.45        3.83      0.64 o 
   2  -3   4      475.19      476.99      9.58 o 
   3  -3   4      199.49      198.37      6.01 o 
   4  -3   4      346.57      321.17     11.67 o 
   5  -3   4       70.69       56.29      2.16 o 
   6  -3   4        9.18        6.42      1.56 o 
  -7  -2   4        0.63       -0.15      3.86 o 
  -6  -2   4       96.92      106.96      5.18 o 
  -5  -2   4       72.36       80.18      4.04 o 
  -4  -2   4        4.10        3.34      1.79 o 
  -3  -2   4       40.96       63.04      3.61 o 
  -2  -2   4       62.56       66.55      2.27 o 
  -1  -2   4     3429.80     3715.30     48.41 o 
   0  -2   4     2873.84     2925.41     29.44 o 
   1  -2   4        7.56        6.85      0.44 o 
   2  -2   4      134.31      167.06      2.47 o 
   3  -2   4      238.14      223.74      4.37 o 
   4  -2   4      591.38      600.57     20.40 o 
   5  -2   4       11.84       11.53      1.04 o 
   6  -2   4        2.06        2.41      1.06 o 
   7  -2   4       24.62       28.06      4.55 o 
  -7  -1   4        0.10        0.24      4.38 o 
  -6  -1   4       36.89       40.41      3.93 o 
  -5  -1   4       45.65       47.45      3.29 o 
  -4  -1   4       38.59       37.43      1.18 o 
  -3  -1   4       17.28       15.74      0.74 o 
  -2  -1   4      185.80      188.74      2.34 o 
  -1  -1   4        2.52        1.07      0.60 o 
   0  -1   4    10639.56    11347.63    101.62 o 
   1  -1   4       51.39       57.36      0.90 o 
   2  -1   4        4.21        4.06      0.47 o 
   3  -1   4     1028.52     1096.14     23.78 o 
   4  -1   4      173.36      178.06      6.95 o 
   5  -1   4      425.11      412.10     25.45 o 
   6  -1   4      124.65      113.35      7.81 o 
   7  -1   4        5.41        3.87      2.75 o 
  -7   0   4       12.76       10.08      5.01 o 
  -6   0   4       21.64       21.09      4.22 o 
  -5   0   4       14.47       13.55      1.11 o 
  -4   0   4      458.54      461.55      5.48 o 
  -3   0   4       37.56       39.44      1.19 o 
  -2   0   4       17.09       12.69      1.78 o 
  -1   0   4       63.63       58.71      1.69 o 
   0   0   4        5.91        5.99      0.41 o 
   1   0   4      231.25      204.92      4.47 o 
   2   0   4      691.62      687.50      7.51 o 
   3   0   4       12.90       18.29      0.81 o 
   4   0   4      137.35      133.94      3.35 o 
   5   0   4       62.60       65.91      3.42 o 
   6   0   4        5.07        2.69      1.47 o 
   7   0   4       49.90       61.22      3.73 o 
  -6   1   4        6.49        5.76      3.78 o 
  -5   1   4      158.56      160.02      6.58 o 
  -4   1   4       41.81       37.58      2.28 o 
  -3   1   4       85.94       90.24      1.84 o 
  -2   1   4      170.26      169.58      2.33 o 
  -1   1   4     1812.47     1810.79     20.78 o 
   0   1   4     3162.73     3082.95    128.83 o 
   1   1   4     2202.95     2345.97     25.76 o 
   2   1   4      281.24      284.75      5.51 o 
   3   1   4       26.29       33.60      1.23 o 
   4   1   4        0.00        4.96      3.60 o 
   5   1   4        0.20        0.36      0.62 o 
   6   1   4       84.51       92.49      6.22 o 
   7   1   4        6.55        6.90      2.49 o 
  -6   2   4        5.12        6.41      3.07 o 
  -5   2   4       17.58       19.19      1.67 o 
  -4   2   4       74.54       67.12      1.78 o 
  -3   2   4      359.89      332.07      4.18 o 
  -2   2   4      670.39      680.46      7.04 o 
  -1   2   4      221.85      223.88      3.27 o 
   0   2   4     3703.22     3665.25    138.53 o 
   1   2   4    19777.15    21509.86    301.98 o 
   2   2   4      134.22      148.13      2.07 o 
   3   2   4      107.63      112.14      1.95 o 
   4   2   4      601.75      643.14      7.37 o 
   5   2   4       15.33       14.98      0.95 o 
   6   2   4      323.07      380.66     23.05 o 
   7   2   4        0.00        2.62      2.86 o 
  -6   3   4        0.06       -0.15      2.04 o 
  -5   3   4       25.68       22.65      1.57 o 
  -4   3   4      508.28      455.68      6.12 o 
  -3   3   4      341.09      338.98      4.49 o 
  -2   3   4       67.14       75.71      1.78 o 
  -1   3   4        0.01       -0.29      0.79 o 
   0   3   4       20.84       19.40      1.36 o 
   1   3   4      466.74      484.00      5.76 o 
   2   3   4      420.53      489.75      5.05 o 
   3   3   4      836.89      931.73     11.29 o 
   4   3   4      466.09      426.81     35.11 o 
   5   3   4      242.22      252.19      5.31 o 
   6   3   4        3.81        4.47      2.52 o 
   7   3   4       19.16       22.00      6.59 o 
  -6   4   4        0.05        1.80      1.64 o 
  -5   4   4        7.77        9.18      1.41 o 
  -4   4   4       21.41       20.54      2.15 o 
  -3   4   4     1128.06     1091.59     13.76 o 
  -2   4   4     1844.46     1889.42     19.40 o 
  -1   4   4       72.12       76.48      1.95 o 
   0   4   4       78.05       79.98      2.56 o 
   1   4   4      201.66      194.84      2.94 o 
   2   4   4      120.98      130.50      4.77 o 
   3   4   4       47.46       55.21      1.60 o 
   4   4   4       18.88       20.51      1.20 o 
   5   4   4       20.95       26.55      4.57 o 
   6   4   4       13.44        7.36      4.75 o 
   7   4   4       15.84       18.99      6.74 o 
  -6   5   4       31.35       29.59      3.74 o 
  -5   5   4        3.41        3.73      1.45 o 
  -4   5   4        3.45        2.00      1.92 o 
  -3   5   4      118.43      131.41     22.56 o 
  -2   5   4     1482.96     1421.59     22.28 o 
  -1   5   4        2.31        9.00      1.27 o 
   0   5   4      189.83      190.35      2.93 o 
   1   5   4       11.11       14.07      1.03 o 
   2   5   4     4566.35     5247.73    232.56 o 
   3   5   4        2.55        2.32      0.79 o 
   4   5   4      153.11      140.73      2.39 o 
   5   5   4      453.76      486.45     12.28 o 
   6   5   4       29.36       30.63      5.97 o 
   7   5   4      111.43      134.07     10.46 o 
  -6   6   4       52.03       53.76      4.01 o 
  -5   6   4        9.83        6.55      2.69 o 
  -4   6   4        4.97        4.21      1.60 o 
  -3   6   4      598.89      540.85     10.17 o 
  -2   6   4       73.02       73.61      2.06 o 
  -1   6   4       19.86       20.34      1.64 o 
   0   6   4        0.04        0.19      0.84 o 
   1   6   4     1087.54     1090.16     11.13 o 
   2   6   4      264.08      300.93      4.42 o 
   3   6   4       37.22       29.39      1.44 o 
   4   6   4       32.91       31.44      0.93 o 
   5   6   4        0.08        0.51      1.42 o 
   6   6   4        8.12       10.17      5.27 o 
   7   6   4        4.61        7.16      3.13 o 
  -5   7   4        0.22        0.79      1.50 o 
  -4   7   4        8.10        5.23      2.49 o 
  -3   7   4        0.07        0.63      1.45 o 
  -2   7   4      192.42      184.97      4.00 o 
  -1   7   4      201.42      197.27      3.96 o 
   0   7   4      129.31      130.75      2.60 o 
   1   7   4      318.98      328.92      7.63 o 
   2   7   4       31.91       36.86      1.74 o 
   3   7   4      234.43      271.99      7.24 o 
   4   7   4        3.60        3.29      0.63 o 
   5   7   4       20.79       14.40      8.71 o 
   6   7   4        9.37        3.54      3.51 o 
   7   7   4        1.19        1.70      2.81 o 
  -5   8   4       68.43       78.70      3.91 o 
  -4   8   4       15.85       19.24      9.80 o 
  -3   8   4        0.52        1.54      2.25 o 
  -2   8   4       11.98        8.24      1.92 o 
  -1   8   4      728.92      686.06     14.15 o 
   0   8   4      129.05      141.26      3.47 o 
   1   8   4      127.46      135.96      5.43 o 
   2   8   4        0.16       -0.31      1.08 o 
   3   8   4       41.50       58.10      1.77 o 
   4   8   4       18.68       17.45      1.40 o 
   5   8   4       22.23       25.65      2.57 o 
   6   8   4        6.01        4.62      3.62 o 
  -5   9   4        0.83        0.71      1.99 o 
  -4   9   4       46.97       59.78      5.60 o 
  -3   9   4       20.55       10.96      8.38 o 
  -2   9   4       72.40       59.77      3.03 o 
  -1   9   4       38.33       32.82      2.08 o 
   0   9   4      138.52      131.20      4.96 o 
   1   9   4       59.95       56.39      2.22 o 
   2   9   4       53.18       46.21      3.17 o 
   3   9   4        0.46        2.62      1.34 o 
   4   9   4       28.71       27.95      1.89 o 
   5   9   4        7.87        2.54      2.97 o 
   6   9   4       24.54       18.89     13.14 o 
  -4  10   4        0.07        0.02      1.94 o 
  -3  10   4       15.48       10.29      3.06 o 
  -2  10   4        0.00        0.05      1.78 o 
  -1  10   4       19.48       18.08      1.93 o 
   0  10   4      158.66      168.96      4.33 o 
   1  10   4        3.97        4.61      1.42 o 
   2  10   4      174.16      182.57      5.48 o 
   3  10   4       36.72       38.49      2.97 o 
   4  10   4       75.96       74.56      2.65 o 
   5  10   4        0.04       -0.62      2.02 o 
   6  10   4        0.02       -0.57      2.09 o 
  -4  11   4      115.08      134.12     18.42 o 
  -3  11   4        2.21        0.07      2.58 o 
  -2  11   4       13.82       13.31      2.54 o 
  -1  11   4        8.39        8.60      2.29 o 
   0  11   4       41.74       41.82      3.46 o 
   1  11   4       14.65       17.40      1.99 o 
   2  11   4       53.22       54.63      3.34 o 
   3  11   4        4.07        1.13      1.49 o 
   4  11   4        0.01       -0.63      1.34 o 
   5  11   4       17.43       15.95      4.81 o 
  -3  12   4       10.16        9.23      3.52 o 
  -2  12   4       42.97       40.42      5.55 o 
  -1  12   4       10.05        9.20      3.98 o 
   0  12   4      102.07      102.97      5.04 o 
   1  12   4       17.13       17.38      2.24 o 
   2  12   4       43.20       46.79      2.80 o 
   3  12   4        2.40        4.66      1.52 o 
   4  12   4       11.03       10.91      3.51 o 
   5  12   4        8.80        4.35      3.21 o 
  -2  13   4        0.75       -0.48      2.13 o 
  -1  13   4        6.54        6.64      3.27 o 
   0  13   4        9.52        9.44      3.27 o 
   1  13   4       19.40       15.90      2.94 o 
   2  13   4        2.79        2.01      1.96 o 
   3  13   4       13.74       15.16      2.03 o 
   4  13   4        0.98       -0.32      2.75 o 
  -1  14   4        0.36        2.52      2.54 o 
   0  14   4       21.55       23.02      5.49 o 
   1  14   4        5.86        7.71      4.61 o 
   2  14   4       33.61       36.64      4.51 o 
   3  14   4        0.92        4.18      2.35 o 
   1  15   4        1.14        0.33      2.62 o 
   2  15   4        0.15       -2.59      3.12 o 
  -2 -14   5        6.29        6.41      2.27 o 
  -1 -14   5        0.22        0.24      1.17 o 
   0 -14   5        0.05       -1.58      2.07 o 
  -3 -13   5       21.00       23.15      2.61 o 
  -2 -13   5       20.36       21.66      3.59 o 
  -1 -13   5        0.39       -0.59      1.55 o 
   0 -13   5        1.82        2.12      1.98 o 
   1 -13   5       11.72       12.77      1.88 o 
   2 -13   5       19.99       21.31      2.59 o 
  -4 -12   5        2.13        2.05      2.54 o 
  -3 -12   5       13.76       12.72      2.19 o 
  -2 -12   5       34.34       41.79      3.08 o 
  -1 -12   5       65.74       62.86      2.79 o 
   0 -12   5       34.96       36.26      2.64 o 
   1 -12   5       30.68       32.64      2.24 o 
   2 -12   5        0.02        0.45      1.38 o 
   3 -12   5        0.05        0.01      1.45 o 
  -5 -11   5        6.60        7.24      3.27 o 
  -4 -11   5        2.07        0.40      2.23 o 
  -3 -11   5       39.10       34.95      7.89 o 
  -2 -11   5        4.73        4.52      1.19 o 
  -1 -11   5       10.94       17.03      1.85 o 
   0 -11   5        0.02        0.47      0.97 o 
   1 -11   5       12.51       10.41      1.53 o 
   2 -11   5       23.02       23.78      1.88 o 
   3 -11   5       19.54       23.61      1.83 o 
  -5 -10   5        2.71        3.44      2.96 o 
  -4 -10   5        0.12       -1.19      2.79 o 
  -3 -10   5        6.12        6.35      0.95 o 
  -2 -10   5        0.99        0.99      0.83 o 
  -1 -10   5       13.45       14.27      1.60 o 
   0 -10   5      190.90      182.48      3.18 o 
   1 -10   5       35.25       32.96      1.62 o 
   2 -10   5       19.05       17.13      1.45 o 
   3 -10   5       33.42       42.07      2.17 o 
   4 -10   5        4.68        5.19      1.97 o 
  -6  -9   5       30.32       32.00      3.62 o 
  -5  -9   5        2.04        3.74      2.76 o 
  -4  -9   5        1.32        3.08      2.26 o 
  -3  -9   5       28.94       32.75      2.06 o 
  -2  -9   5        0.04        1.10      0.91 o 
  -1  -9   5        8.58       11.82      1.25 o 
   0  -9   5      137.23      154.15      3.32 o 
   1  -9   5       93.05       89.28      2.33 o 
   2  -9   5       99.71       97.76      2.16 o 
   3  -9   5        2.06        2.22      1.32 o 
   4  -9   5       10.78       12.66      2.20 o 
  -6  -8   5        0.59        0.15      2.14 o 
  -5  -8   5        7.73        3.55      2.13 o 
  -4  -8   5        1.79        0.85      1.58 o 
  -3  -8   5        8.00        6.36      1.01 o 
  -2  -8   5       46.47       50.43      1.73 o 
  -1  -8   5       85.53       81.69      3.90 o 
   0  -8   5      194.99      194.89      2.82 o 
   1  -8   5       73.23       70.41      2.07 o 
   2  -8   5        0.20        0.37      0.75 o 
   3  -8   5      269.57      256.79     11.94 o 
   4  -8   5      136.35      147.54      8.92 o 
   5  -8   5       20.08       21.00      2.45 o 
  -6  -7   5        8.56        8.34      3.95 o 
  -5  -7   5        3.67        1.67      4.22 o 
  -4  -7   5       45.97       40.59      5.53 o 
  -3  -7   5      168.17      151.38      5.11 o 
  -2  -7   5       14.82       16.52      1.22 o 
  -1  -7   5       19.14       22.76      1.40 o 
   0  -7   5       51.06       49.24      1.22 o 
   1  -7   5        0.24        1.58      0.85 o 
   2  -7   5       17.34       17.36      1.23 o 
   3  -7   5       57.74       60.11      3.19 o 
   4  -7   5        0.92        2.50      1.73 o 
   5  -7   5        0.00        0.98      1.27 o 
  -6  -6   5       16.38       10.06      3.94 o 
  -5  -6   5       26.51       21.56      3.71 o 
  -4  -6   5       67.21       56.54      4.06 o 
  -3  -6   5      201.23      192.57      6.94 o 
  -2  -6   5       56.37       55.51      1.21 o 
  -1  -6   5       49.30       60.29      1.28 o 
   0  -6   5       56.51       54.30      1.69 o 
   1  -6   5      179.48      173.81      2.65 o 
   2  -6   5       12.74       12.53      0.93 o 
   3  -6   5      938.65      884.02     26.88 o 
   4  -6   5      339.09      346.64     19.00 o 
   5  -6   5       13.91       15.90      2.53 o 
   6  -6   5       23.08       32.09      3.30 o 
  -6  -5   5        0.56        2.43      3.27 o 
  -5  -5   5        4.95        3.78      2.16 o 
  -4  -5   5      146.66      115.98     72.06 o 
  -3  -5   5       50.96       48.86      1.04 o 
  -2  -5   5       14.41       17.49      1.06 o 
  -1  -5   5        2.21        2.13      0.63 o 
   0  -5   5      218.32      247.78      4.63 o 
   1  -5   5       94.62       91.93      1.81 o 
   2  -5   5        1.42        1.40      0.88 o 
   3  -5   5        1.13        4.28      1.01 o 
   4  -5   5       31.71       24.96      1.26 o 
   5  -5   5        0.17        0.87      1.11 o 
   6  -5   5        6.25        4.63      1.68 o 
  -6  -4   5       91.29      120.03      7.56 o 
  -5  -4   5       12.62       15.73      2.42 o 
  -4  -4   5      206.50      234.73     14.01 o 
  -3  -4   5       52.91       56.63      2.10 o 
  -2  -4   5      270.55      285.61      4.17 o 
  -1  -4   5       25.30       28.77      0.79 o 
   0  -4   5     2081.90     2213.73     25.32 o 
   1  -4   5      166.67      155.90      2.99 o 
   2  -4   5       45.37       43.11      1.08 o 
   3  -4   5      125.22      124.29      3.65 o 
   4  -4   5      418.00      389.98     13.91 o 
   5  -4   5        0.38        1.23      1.04 o 
   6  -4   5       14.73       17.85      1.70 o 
  -7  -3   5        2.65        1.86      2.78 o 
  -6  -3   5        7.15        9.25      4.41 o 
  -5  -3   5       33.43       36.34      2.82 o 
  -4  -3   5        2.83        6.49      2.72 o 
  -3  -3   5        7.44        8.68      0.68 o 
  -2  -3   5       44.13       30.79      0.64 o 
  -1  -3   5        5.37        3.37      0.64 o 
   0  -3   5     2996.46     3222.82     37.28 o 
   1  -3   5       49.58       47.41      0.93 o 
   2  -3   5        1.96        2.39      0.68 o 
   3  -3   5        0.54        2.55      0.68 o 
   4  -3   5      180.37      169.45      5.60 o 
   5  -3   5       18.79       16.81      1.26 o 
   6  -3   5        4.24        3.18      1.11 o 
  -7  -2   5       10.58       14.66      3.47 o 
  -6  -2   5       20.19       35.71     15.36 o 
  -5  -2   5       25.52       26.74      3.12 o 
  -4  -2   5        5.11       11.89      5.76 o 
  -3  -2   5       73.74       79.34      2.21 o 
  -2  -2   5       11.61        9.49      0.70 o 
  -1  -2   5      219.60      234.83      2.27 o 
   0  -2   5      732.99      734.29      5.71 o 
   1  -2   5       48.95       51.71      0.86 o 
   2  -2   5     2347.35     2457.11     70.66 o 
   3  -2   5       76.79       85.93      3.07 o 
   4  -2   5        8.13        7.34      0.80 o 
   5  -2   5       80.39       83.09      4.21 o 
   6  -2   5       11.52       12.25      1.88 o 
   7  -2   5        0.04        1.23      1.83 o 
  -7  -1   5        1.01       -0.55      3.05 o 
  -6  -1   5        1.03       -0.11      3.10 o 
  -5  -1   5      473.04      491.76     26.95 o 
  -4  -1   5      188.24      189.85      2.24 o 
  -3  -1   5      130.27      143.75      1.65 o 
  -2  -1   5       55.21       56.61      1.10 o 
  -1  -1   5       84.71       76.26      1.40 o 
   0  -1   5        0.44        0.56      0.34 o 
   1  -1   5     1095.41     1112.13      8.30 o 
   2  -1   5       32.10       28.22      0.79 o 
   3  -1   5       49.35       64.97      3.53 o 
   4  -1   5       52.16       52.26      1.47 o 
   5  -1   5        6.08        4.66      0.84 o 
   6  -1   5        0.92        1.39      1.00 o 
   7  -1   5       23.72       22.44      3.24 o 
  -6   0   5        8.11        8.44      2.73 o 
  -5   0   5        0.43        0.75      1.18 o 
  -4   0   5       32.05       32.50      1.36 o 
  -3   0   5      116.43      108.23      1.91 o 
  -2   0   5        0.12        0.43      1.05 o 
  -1   0   5     1175.80     1142.73     19.40 o 
   0   0   5       42.46       43.23      0.83 o 
   1   0   5     1712.87     1692.99     35.60 o 
   2   0   5     1617.94     1734.21     44.07 o 
   3   0   5      637.92      655.48     11.15 o 
   4   0   5        0.72        1.39      0.51 o 
   5   0   5       37.83       39.36      1.36 o 
   6   0   5       25.91       26.22      1.52 o 
   7   0   5        4.74        3.73      2.64 o 
  -6   1   5        9.19       12.90      3.46 o 
  -5   1   5      198.72      203.53      6.64 o 
  -4   1   5      159.27      160.67      2.93 o 
  -3   1   5        1.73        3.52      0.99 o 
  -2   1   5       67.11       78.18      2.30 o 
  -1   1   5     8682.55     9193.68    133.18 o 
   0   1   5      207.31      170.94     12.73 o 
   1   1   5     1340.17     1368.78     14.81 o 
   2   1   5       20.60       21.68      0.60 o 
   3   1   5      376.45      374.72      5.55 o 
   4   1   5       27.52       29.03      0.91 o 
   5   1   5      215.41      213.69     10.24 o 
   6   1   5       53.61       53.16      5.67 o 
   7   1   5        0.32        3.18      2.61 o 
  -6   2   5        0.66        1.98      2.69 o 
  -5   2   5       15.86       18.27      1.73 o 
  -4   2   5      532.41      520.88      6.31 o 
  -3   2   5        2.12        4.67      1.10 o 
  -2   2   5       64.50       76.89      2.39 o 
  -1   2   5     2569.02     2779.35     65.38 o 
   0   2   5       76.87       72.29      2.16 o 
   1   2   5     1203.01     1207.33     13.66 o 
   2   2   5       80.62       69.32      2.47 o 
   3   2   5        0.42        5.45      1.59 o 
   4   2   5       13.09       15.47      1.09 o 
   5   2   5        6.07        5.04      0.68 o 
   6   2   5       73.40       92.25      3.78 o 
   7   2   5       14.38       12.24      3.32 o 
  -6   3   5       14.29       13.83      2.84 o 
  -5   3   5        7.88        4.41      1.26 o 
  -4   3   5      293.72      267.64      7.36 o 
  -3   3   5       11.53       13.31      1.16 o 
  -2   3   5      412.13      402.39      4.58 o 
  -1   3   5     1695.90     1656.42     77.66 o 
   0   3   5     1651.13     1637.54     41.00 o 
   1   3   5      733.01      738.80      8.73 o 
   2   3   5     2435.45     2598.41     25.36 o 
   3   3   5      122.02      121.25      2.27 o 
   4   3   5        7.36        7.09      0.95 o 
   5   3   5        3.07        1.54      0.67 o 
   6   3   5       26.82       27.91      5.55 o 
   7   3   5        0.87       -1.32      4.68 o 
  -6   4   5        0.20       -0.19      1.51 o 
  -5   4   5       12.62       13.56      1.57 o 
  -4   4   5      127.32      127.84      3.04 o 
  -3   4   5        4.09       17.69      2.29 o 
  -2   4   5      347.89      339.47      5.14 o 
  -1   4   5     1383.17     1400.39     39.79 o 
   0   4   5      813.42      761.63      9.44 o 
   1   4   5      123.20      110.51      2.36 o 
   2   4   5      522.61      499.69      9.09 o 
   3   4   5      226.45      244.49      2.90 o 
   4   4   5      173.42      172.71      6.48 o 
   5   4   5        8.98        7.46      2.35 o 
   6   4   5       17.06       19.23      5.34 o 
   7   4   5        0.49        1.71      4.94 o 
  -6   5   5       31.98       34.48      6.30 o 
  -5   5   5      145.40      141.47      6.09 o 
  -4   5   5       21.33       26.71      2.69 o 
  -3   5   5      961.86      861.95     10.28 o 
  -2   5   5       37.80       55.98     16.20 o 
  -1   5   5       62.32       57.98      1.71 o 
   0   5   5        3.75        3.36      0.93 o 
   1   5   5       65.64       61.66      2.04 o 
   2   5   5     2815.52     2932.58     51.91 o 
   3   5   5      596.60      620.00      6.79 o 
   4   5   5       98.51       96.36      5.29 o 
   5   5   5        5.15        6.96      2.57 o 
   6   5   5        0.18       -1.63      4.10 o 
   7   5   5        4.42        5.18      5.65 o 
  -5   6   5        1.24        0.89      1.54 o 
  -4   6   5       45.14       38.92      2.07 o 
  -3   6   5      376.00      341.15      5.32 o 
  -2   6   5        3.48        2.94      1.18 o 
  -1   6   5        0.03        1.61      1.53 o 
   0   6   5      108.02      117.30      2.12 o 
   1   6   5        0.19        0.11      0.67 o 
   2   6   5       51.92       54.67      2.08 o 
   3   6   5      484.45      495.67      8.08 o 
   4   6   5      179.17      183.14      2.45 o 
   5   6   5        6.23        7.15      2.18 o 
   6   6   5        2.41        1.42      2.18 o 
   7   6   5       32.81       32.17      4.12 o 
  -5   7   5       14.15       15.53      6.78 o 
  -4   7   5        0.07       -0.50      1.54 o 
  -3   7   5       46.83       42.20      2.75 o 
  -2   7   5      193.27      157.14      3.83 o 
  -1   7   5       21.11       23.64      2.02 o 
   0   7   5        7.63        4.58      1.40 o 
   1   7   5      104.31       96.44      2.44 o 
   2   7   5       36.12       39.53      2.08 o 
   3   7   5        0.02        7.58      2.12 o 
   4   7   5      158.85      151.46      2.22 o 
   5   7   5        1.85        1.19      1.85 o 
   6   7   5        8.67        9.23      6.88 o 
   7   7   5       10.01       11.87      2.92 o 
  -5   8   5       21.07       13.62      4.81 o 
  -4   8   5       91.08       87.26      3.10 o 
  -3   8   5       42.15       46.55      2.35 o 
  -2   8   5      427.68      377.28      6.30 o 
  -1   8   5        0.01       -0.80      1.71 o 
   0   8   5      715.81      719.57      9.42 o 
   1   8   5       36.06       34.87      1.62 o 
   2   8   5      111.07      114.99      3.79 o 
   3   8   5      349.54      385.53      5.75 o 
   4   8   5       49.04       54.16      1.33 o 
   5   8   5       24.39       13.98     12.48 o 
   6   8   5        0.01       -1.12      2.01 o 
  -4   9   5        1.05        0.00      2.35 o 
  -3   9   5        1.29        1.65      2.33 o 
  -2   9   5        9.75       10.38      2.22 o 
  -1   9   5        0.39       -0.16      1.63 o 
   0   9   5       81.83       76.20      2.37 o 
   1   9   5        7.07        7.62      1.39 o 
   2   9   5        5.21        7.60      1.26 o 
   3   9   5        5.30        7.09      1.83 o 
   4   9   5       17.61       20.57      1.27 o 
   5   9   5        1.33        0.56      1.62 o 
   6   9   5        4.13        1.89      2.31 o 
  -4  10   5        1.81        1.49      2.84 o 
  -3  10   5        8.13        4.63      2.92 o 
  -2  10   5      110.02      107.08      3.96 o 
  -1  10   5      102.95       94.03      5.54 o 
   0  10   5       40.85       45.50      2.75 o 
   1  10   5       62.86       60.83      2.75 o 
   2  10   5       23.53       23.76      2.68 o 
   3  10   5        8.19        7.68      1.63 o 
   4  10   5        5.31        6.08      1.46 o 
   5  10   5        2.49        4.63      2.96 o 
   6  10   5        4.06        2.73      3.20 o 
  -3  11   5        0.14        0.74      2.64 o 
  -2  11   5        0.32        0.68      2.01 o 
  -1  11   5       81.43       72.21      3.60 o 
   0  11   5      164.98      166.33      6.53 o 
   1  11   5        7.20        4.55      1.63 o 
   2  11   5       42.86       42.38      4.56 o 
   3  11   5        2.70        3.29      1.56 o 
   4  11   5        1.20        1.47      1.15 o 
   5  11   5        0.04        1.11      2.16 o 
  -3  12   5        0.00       -0.82      3.05 o 
  -2  12   5        0.12        0.66      2.23 o 
  -1  12   5        8.20        8.44      3.00 o 
   0  12   5      150.33      163.73      7.86 o 
   1  12   5       72.00       78.24      3.61 o 
   2  12   5       60.01       58.13      3.87 o 
   3  12   5       19.30       25.22      2.32 o 
   4  12   5        7.32        6.62      2.41 o 
   5  12   5       11.60       11.71      5.15 o 
  -2  13   5       20.32       16.90      5.08 o 
  -1  13   5       14.90       12.69      2.96 o 
   0  13   5      154.38      162.45      6.31 o 
   1  13   5       79.50       79.21      3.13 o 
   2  13   5       30.55       29.92      2.79 o 
   3  13   5       22.96       25.27      2.65 o 
   4  13   5        0.29        0.46      2.83 o 
  -1  14   5       49.40       43.34      4.62 o 
   0  14   5        2.38        0.27      2.63 o 
   1  14   5        0.18        1.96      3.15 o 
   2  14   5       15.63       18.33      4.73 o 
   3  14   5        2.34        0.94      2.01 o 
   1  15   5      107.68      108.98     17.23 o 
  -1 -14   6        0.90       -0.44      1.88 o 
   0 -14   6        0.60       -0.87      2.01 o 
  -3 -13   6       48.64       41.69      5.02 o 
  -2 -13   6       18.87       18.06      3.39 o 
  -1 -13   6        0.00       -0.30      1.03 o 
   0 -13   6       12.40        7.24      3.78 o 
   1 -13   6        0.58        0.58      1.49 o 
  -4 -12   6        2.76        3.31      2.27 o 
  -3 -12   6        5.64        3.50      1.97 o 
  -2 -12   6       10.97       12.49      1.48 o 
  -1 -12   6       22.58       21.62      1.91 o 
   0 -12   6      121.33      134.40      6.31 o 
   1 -12   6       14.99       11.06      1.59 o 
   2 -12   6        2.79        2.75      1.79 o 
  -5 -11   6        1.87        5.55      2.68 o 
  -4 -11   6       57.23       54.71      6.80 o 
  -3 -11   6        1.07        2.43      1.08 o 
  -2 -11   6        6.38        5.53      1.11 o 
  -1 -11   6       14.48       14.90      1.59 o 
   0 -11   6        3.73        4.36      1.60 o 
   1 -11   6      158.31      166.75      3.79 o 
   2 -11   6       24.30       24.49      1.90 o 
   3 -11   6        0.33       -0.27      2.22 o 
  -5 -10   6       71.31       79.20      5.34 o 
  -4 -10   6       34.30       33.28      4.46 o 
  -3 -10   6       59.21       68.54      4.40 o 
  -2 -10   6        1.26        0.13      0.86 o 
  -1 -10   6       13.05       13.25      1.45 o 
   0 -10   6       81.88       78.08      3.18 o 
   1 -10   6       58.94       65.08      1.93 o 
   2 -10   6        2.94        4.22      1.34 o 
   3 -10   6        1.64        1.48      1.53 o 
   4 -10   6       76.76       85.99      5.14 o 
  -5  -9   6       50.31       49.48      4.10 o 
  -4  -9   6       13.14        8.73      2.10 o 
  -3  -9   6       13.99       16.83      2.12 o 
  -2  -9   6       62.13       63.53      3.33 o 
  -1  -9   6       53.75       43.53      1.73 o 
   0  -9   6       83.26       93.89      4.81 o 
   1  -9   6      342.24      349.26      6.10 o 
   2  -9   6       50.15       48.41      3.90 o 
   3  -9   6        0.87        1.84      1.38 o 
   4  -9   6       24.30       20.56      1.59 o 
  -6  -8   6        0.31        2.40      2.41 o 
  -5  -8   6       19.97       22.18      2.76 o 
  -4  -8   6        0.37       -0.73      2.12 o 
  -3  -8   6       19.55       17.17      1.11 o 
  -2  -8   6      318.07      332.61     19.25 o 
  -1  -8   6      264.32      254.91      7.09 o 
   0  -8   6        6.85        9.40      1.31 o 
   1  -8   6       71.14       66.96      1.92 o 
   2  -8   6      169.93      172.60      3.29 o 
   3  -8   6       15.26       14.50      1.31 o 
   4  -8   6        0.03        0.12      1.12 o 
   5  -8   6      201.27      231.24     17.49 o 
  -6  -7   6        9.72       10.63      6.38 o 
  -5  -7   6       63.72       65.89      5.12 o 
  -4  -7   6        7.28        6.04      2.81 o 
  -3  -7   6      231.85      226.60      8.00 o 
  -2  -7   6       42.07       45.04      1.64 o 
  -1  -7   6        7.99        9.77      1.01 o 
   0  -7   6        1.98        2.69      0.95 o 
   1  -7   6      247.49      247.99      4.27 o 
   2  -7   6      219.73      215.06      4.11 o 
   3  -7   6       19.73       22.68      1.50 o 
   4  -7   6        2.88        3.16      1.20 o 
   5  -7   6        9.31       12.21      1.75 o 
  -6  -6   6        0.02        2.78      3.36 o 
  -5  -6   6        6.81        9.42      5.26 o 
  -4  -6   6       38.02       37.50      3.48 o 
  -3  -6   6      128.14      138.46      4.87 o 
  -2  -6   6      177.02      169.65      3.19 o 
  -1  -6   6      348.85      305.96      3.39 o 
   0  -6   6       13.54       12.32      1.00 o 
   1  -6   6       90.78       89.97      1.86 o 
   2  -6   6     1135.99     1137.49     23.02 o 
   3  -6   6      253.97      263.39      9.47 o 
   4  -6   6        3.63        1.14      1.16 o 
   5  -6   6       18.32       18.83      2.35 o 
   6  -6   6        0.46       -0.12      1.03 o 
  -6  -5   6        8.48        6.91      3.88 o 
  -5  -5   6      145.85      179.06     18.40 o 
  -4  -5   6      105.43       95.17      3.46 o 
  -3  -5   6        1.56        1.62      0.78 o 
  -2  -5   6        6.89        8.03      0.72 o 
  -1  -5   6      794.66      791.19      9.36 o 
   0  -5   6       57.31       58.68      1.58 o 
   1  -5   6        1.85        1.23      0.61 o 
   2  -5   6       36.35       32.05      1.23 o 
   3  -5   6      149.65      147.02      6.18 o 
   4  -5   6       25.39       25.47      1.87 o 
   5  -5   6        0.12        0.69      0.76 o 
   6  -5   6       14.12       17.03      1.62 o 
  -6  -4   6       11.54       15.57      4.25 o 
  -5  -4   6       54.05       53.54      3.85 o 
  -4  -4   6       39.27       45.17      2.48 o 
  -3  -4   6      185.52      185.45      8.40 o 
  -2  -4   6      609.16      615.49      9.32 o 
  -1  -4   6      704.44      710.97     10.69 o 
   0  -4   6       42.39       44.76      1.10 o 
   1  -4   6       40.54       39.72      1.02 o 
   2  -4   6     1106.49     1089.04     19.40 o 
   3  -4   6     1064.65     1066.11     28.69 o 
   4  -4   6        3.21        3.33      1.13 o 
   5  -4   6        6.81        5.25      1.39 o 
   6  -4   6        5.83        4.97      1.24 o 
  -6  -3   6        3.67       25.67     24.85 o 
  -5  -3   6      186.98      204.02      7.78 o 
  -4  -3   6       31.69       29.93      3.71 o 
  -3  -3   6       10.51       10.26      0.76 o 
  -2  -3   6       92.44       95.64      2.31 o 
  -1  -3   6       20.72       18.59      0.84 o 
   0  -3   6       27.03       17.87      0.68 o 
   1  -3   6        0.18        0.31      0.30 o 
   2  -3   6      153.77      160.39      1.91 o 
   3  -3   6       60.08       61.71      1.87 o 
   4  -3   6       10.58       10.61      1.04 o 
   5  -3   6        0.00        0.05      0.73 o 
   6  -3   6       72.35       63.86      6.33 o 
  -6  -2   6        0.00        1.70      2.23 o 
  -5  -2   6      106.77      120.37      5.74 o 
  -4  -2   6        0.26        0.54      0.45 o 
  -3  -2   6      247.22      267.18      4.79 o 
  -2  -2   6       64.98       60.69      1.19 o 
  -1  -2   6      221.04      189.68      2.27 o 
   0  -2   6     1925.30     2058.90     16.28 o 
   1  -2   6       10.07       10.82      0.64 o 
   2  -2   6      114.58      115.20      2.18 o 
   3  -2   6      147.23      166.87      4.69 o 
   4  -2   6       58.27       53.18      2.40 o 
   5  -2   6        7.14        6.81      1.03 o 
   6  -2   6        0.41        1.42      0.82 o 
   7  -2   6        1.71        2.96      2.45 o 
  -6  -1   6        0.89        0.84      2.02 o 
  -5  -1   6        1.32        0.40      0.46 o 
  -4  -1   6        7.37        6.12      2.05 o 
  -3  -1   6        0.25        0.00      0.36 o 
  -2  -1   6       76.68       68.10      1.78 o 
  -1  -1   6        7.79       12.16      0.83 o 
   0  -1   6        8.68        5.77      0.47 o 
   1  -1   6      415.91      406.43      3.77 o 
   2  -1   6       20.87       19.17      0.59 o 
   3  -1   6      123.57      136.40      5.22 o 
   4  -1   6      108.13      102.81      5.07 o 
   5  -1   6       43.01       39.99      2.51 o 
   6  -1   6       46.67       44.89      1.76 o 
   7  -1   6       16.53        9.47      2.76 o 
  -6   0   6        1.80        0.03      1.97 o 
  -5   0   6       30.92       23.07      3.23 o 
  -4   0   6        8.22        7.43      1.08 o 
  -3   0   6       43.22       53.41      1.42 o 
  -2   0   6       64.07       65.48      2.10 o 
  -1   0   6        0.63        1.35      0.50 o 
   0   0   6      111.69      122.71      1.41 o 
   1   0   6     1544.75     1636.25     32.47 o 
   2   0   6      482.12      479.93      6.60 o 
   3   0   6      664.69      667.98     17.69 o 
   4   0   6        0.05        0.15      0.58 o 
   5   0   6       15.66       15.23      1.13 o 
   6   0   6       30.48       26.49      1.31 o 
   7   0   6       30.91       34.53      3.11 o 
  -6   1   6      124.80      154.26      7.08 o 
  -5   1   6        0.05       -0.10      0.59 o 
  -4   1   6       23.28       20.55      1.78 o 
  -3   1   6        5.98        8.25      0.90 o 
  -2   1   6        2.37        4.04      1.04 o 
  -1   1   6      209.36      202.42      3.27 o 
   0   1   6     1581.34     1587.58     97.51 o 
   1   1   6      100.87       86.93      1.14 o 
   2   1   6      243.12      246.04      7.79 o 
   3   1   6       31.79       41.78      1.67 o 
   4   1   6      128.80      136.88      3.31 o 
   5   1   6       44.65       39.77      1.46 o 
   6   1   6      105.06      109.90      4.30 o 
   7   1   6       10.70       13.04      2.67 o 
  -6   2   6        2.65        2.71      2.96 o 
  -5   2   6       13.53       14.60      2.02 o 
  -4   2   6      277.49      259.81      3.86 o 
  -3   2   6        0.40       17.63      4.21 o 
  -2   2   6      153.89       82.72     46.86 o 
  -1   2   6      318.88      319.14     10.50 o 
   0   2   6      165.74      146.69      3.04 o 
   1   2   6     1133.16     1206.41     13.24 o 
   2   2   6       89.66       98.28      1.54 o 
   3   2   6       19.71       20.85      0.91 o 
   4   2   6       40.92       42.38      1.37 o 
   5   2   6      172.87      181.31      4.79 o 
   6   2   6        3.78        1.59      1.93 o 
   7   2   6        5.32        6.13      5.14 o 
  -6   3   6       47.37       47.95      3.73 o 
  -5   3   6        8.58        9.27      1.73 o 
  -4   3   6        6.68        3.91      1.23 o 
  -3   3   6        6.84       14.21      1.22 o 
  -2   3   6      990.24      946.28      9.97 o 
  -1   3   6        0.01        1.30      1.44 o 
   0   3   6     1596.43     1634.78     18.91 o 
   1   3   6      243.97      245.29      3.50 o 
   2   3   6      280.40      286.63      3.20 o 
   3   3   6      248.59      278.31      4.05 o 
   4   3   6       22.65       23.98      1.36 o 
   5   3   6        0.95        0.24      0.74 o 
   6   3   6       16.40       10.68      4.58 o 
   7   3   6       44.02       51.89      7.46 o 
  -6   4   6       60.01       63.99      3.57 o 
  -5   4   6       15.72       17.94      2.11 o 
  -4   4   6       61.47       61.25      2.42 o 
  -3   4   6      218.20      182.48      3.40 o 
  -2   4   6      697.96      651.07      7.41 o 
  -1   4   6        5.93        4.96      0.98 o 
   0   4   6        0.01        0.88      0.78 o 
   1   4   6       40.80       41.24      1.59 o 
   2   4   6      436.68      428.70      8.01 o 
   3   4   6       14.43       17.69      0.83 o 
   4   4   6       21.63       15.58      2.48 o 
   5   4   6       68.22       48.40     12.40 o 
   6   4   6        0.95       -1.61      3.93 o 
   7   4   6        5.20        1.98      3.02 o 
  -6   5   6       10.95       10.88      2.12 o 
  -5   5   6       38.03       42.97      3.51 o 
  -4   5   6        0.01        1.06      1.38 o 
  -3   5   6        1.80       22.13     14.18 o 
  -2   5   6      160.30      175.88      3.53 o 
  -1   5   6        2.59        1.83      1.16 o 
   0   5   6      259.66      241.03     23.85 o 
   1   5   6      153.46      150.12      3.00 o 
   2   5   6      219.25      205.74      6.39 o 
   3   5   6      245.41      271.49      3.80 o 
   4   5   6      185.31      179.85      3.64 o 
   5   5   6       21.52       18.67      2.72 o 
   6   5   6       21.93       27.33      3.74 o 
   7   5   6        7.13        8.21      3.53 o 
  -5   6   6        9.08        4.44      3.47 o 
  -4   6   6        0.19       -0.53      1.46 o 
  -3   6   6       16.35       25.04      7.65 o 
  -2   6   6      224.60      229.14      4.34 o 
  -1   6   6        0.00        0.63      0.86 o 
   0   6   6       14.79       16.82      1.29 o 
   1   6   6        3.46        3.72      0.97 o 
   2   6   6        1.08        0.43      2.84 o 
   3   6   6      570.03      606.99      9.61 o 
   4   6   6       38.87       37.66      1.04 o 
   5   6   6        2.00        3.52      1.79 o 
   6   6   6       73.76       76.13      4.04 o 
   7   6   6       18.15       16.61      4.63 o 
  -5   7   6       50.69       48.76      3.01 o 
  -4   7   6       18.79       19.14      1.98 o 
  -3   7   6       33.63       32.46      2.06 o 
  -2   7   6     1623.89     1464.04     16.76 o 
  -1   7   6       37.71       34.83      2.14 o 
   0   7   6        0.21        1.01      1.23 o 
   1   7   6       48.30       50.76      1.82 o 
   2   7   6      184.70      190.10      3.14 o 
   3   7   6      236.65      265.29      4.12 o 
   4   7   6        1.14        2.13      0.64 o 
   5   7   6        6.69        8.32      2.77 o 
   6   7   6        0.00        0.28      2.65 o 
   7   7   6        5.24        3.51      3.01 o 
  -5   8   6       61.56       65.81      3.35 o 
  -4   8   6       67.14       62.93      3.36 o 
  -3   8   6        0.02        0.04      1.75 o 
  -2   8   6        0.37       -0.67      1.62 o 
  -1   8   6       93.07       92.61      3.11 o 
   0   8   6       20.74       20.48      1.67 o 
   1   8   6       65.85       66.02      2.47 o 
   2   8   6       82.00       78.11      3.72 o 
   3   8   6      362.87      394.10      8.34 o 
   4   8   6        3.72        3.97      0.99 o 
   5   8   6        1.80        0.85      1.59 o 
   6   8   6       28.76       16.68     13.41 o 
  -4   9   6       24.41       22.80      7.46 o 
  -3   9   6       27.71       30.73      2.60 o 
  -2   9   6      142.79      139.20      4.18 o 
  -1   9   6       81.05       68.29      3.07 o 
   0   9   6      106.10      107.33      2.68 o 
   1   9   6       21.81       18.18      1.85 o 
   2   9   6       88.55       88.37      2.65 o 
   3   9   6        0.01        0.35      1.39 o 
   4   9   6      121.42      129.54      3.10 o 
   5   9   6        1.89        1.02      2.16 o 
   6   9   6        2.96        1.01      2.33 o 
  -4  10   6       39.53       42.95      4.71 o 
  -3  10   6       17.38       15.64      3.51 o 
  -2  10   6        0.11       -0.98      2.36 o 
  -1  10   6      975.32      913.81     20.10 o 
   0  10   6        0.55        0.01      1.34 o 
   1  10   6       26.24       22.98      2.07 o 
   2  10   6      194.83      197.98      5.26 o 
   3  10   6       16.39       21.45      1.83 o 
   4  10   6       37.48       33.00      2.28 o 
   5  10   6        8.82        8.95      2.55 o 
   6  10   6        0.36        1.81      3.62 o 
  -3  11   6        7.63        7.71      3.46 o 
  -2  11   6        0.92        0.84      2.21 o 
  -1  11   6        0.19        0.36      1.90 o 
   0  11   6        0.34        1.11      1.52 o 
   1  11   6      109.24      109.12      3.95 o 
   2  11   6        9.73       13.20      2.03 o 
   3  11   6       68.66       72.31      2.93 o 
   4  11   6        0.71       -0.21      1.31 o 
   5  11   6        7.91        8.17      2.67 o 
  -3  12   6       87.48       87.55      4.31 o 
  -2  12   6        0.00       -1.00      3.56 o 
  -1  12   6       41.58       38.49      3.10 o 
   0  12   6       17.66       17.48      2.92 o 
   1  12   6       43.92       44.09      2.99 o 
   2  12   6       13.52       13.02      3.63 o 
   3  12   6        0.01        3.07      1.83 o 
   4  12   6        0.63        0.27      1.51 o 
   5  12   6        0.11       -0.48      2.66 o 
  -2  13   6        5.01        6.46      4.79 o 
  -1  13   6        1.09        0.06      2.30 o 
   0  13   6       22.59       24.07      4.07 o 
   1  13   6        0.48        0.19      2.48 o 
   2  13   6        0.10       -0.79      2.39 o 
   3  13   6       15.68       17.80      2.51 o 
   4  13   6        0.00        0.60      2.41 o 
  -1  14   6        3.03       -0.62      4.26 o 
   0  14   6       57.95       64.29      4.46 o 
   1  14   6       13.55       12.20      2.52 o 
   2  14   6        0.26       -0.86      2.70 o 
   3  14   6       11.08       12.05      2.51 o 
   1  15   6       14.10       18.83      3.59 o 
  -3 -13   7        2.81        1.38      2.05 o 
  -2 -13   7        0.58        0.77      1.28 o 
  -1 -13   7       41.85       46.71      2.66 o 
   0 -13   7        6.78        4.15      2.12 o 
   1 -13   7        0.05       -0.22      1.85 o 
  -4 -12   7        0.08       -0.04      1.94 o 
  -3 -12   7        0.29        1.43      1.26 o 
  -2 -12   7       16.75       18.67      2.08 o 
  -1 -12   7       16.46       18.34      1.76 o 
   0 -12   7       29.88       29.26      2.24 o 
   1 -12   7       25.41       30.42      1.78 o 
   2 -12   7       18.16       20.39      2.02 o 
  -4 -11   7       25.88       13.25     10.16 o 
  -3 -11   7       22.24       18.64      4.19 o 
  -2 -11   7        5.37        3.84      1.28 o 
  -1 -11   7        0.91        2.32      1.36 o 
   0 -11   7       23.68       22.67      1.88 o 
   1 -11   7        0.09        0.27      1.50 o 
   2 -11   7       18.55       25.01      2.11 o 
   3 -11   7        1.11        1.58      1.63 o 
  -5 -10   7       32.09       27.60     13.71 o 
  -4 -10   7        5.16        2.88      2.41 o 
  -3 -10   7       37.20       32.18      2.91 o 
  -2 -10   7       24.24       25.26      1.82 o 
  -1 -10   7       79.34       75.54      3.49 o 
   0 -10   7       61.80       63.84      2.55 o 
   1 -10   7      104.60       94.74      2.48 o 
   2 -10   7        0.46        0.87      1.13 o 
   3 -10   7       18.71       20.31      1.80 o 
   4 -10   7       15.74       15.73      1.80 o 
  -5  -9   7       22.02       21.67      3.46 o 
  -4  -9   7        6.20        4.60      2.26 o 
  -3  -9   7        5.42        5.06      1.35 o 
  -2  -9   7       54.83       51.20      2.63 o 
  -1  -9   7        1.94        5.23      1.17 o 
   0  -9   7      444.22      453.81      7.87 o 
   1  -9   7       45.61       45.13      1.81 o 
   2  -9   7       84.19       91.50      2.60 o 
   3  -9   7        1.29        1.56      1.03 o 
   4  -9   7       11.78        9.40      1.63 o 
  -6  -8   7        2.82        4.74      3.13 o 
  -5  -8   7        6.49        7.50      2.88 o 
  -4  -8   7       12.57       13.10      2.17 o 
  -3  -8   7       30.98       33.66      2.11 o 
  -2  -8   7       28.94       30.07      1.66 o 
  -1  -8   7       13.00       15.10      1.25 o 
   0  -8   7      124.18      128.71      4.26 o 
   1  -8   7        0.04       -0.15      0.81 o 
   2  -8   7      100.11       98.07      2.52 o 
   3  -8   7       21.21       25.25      1.68 o 
   4  -8   7       45.08       46.03      2.15 o 
   5  -8   7        5.36        6.57      1.92 o 
  -6  -7   7        4.56        8.72      3.87 o 
  -5  -7   7       29.27       31.75      6.58 o 
  -4  -7   7      225.87      230.87     10.46 o 
  -3  -7   7      121.59      133.22      7.24 o 
  -2  -7   7        0.09        0.05      0.63 o 
  -1  -7   7        0.42        0.18      0.57 o 
   0  -7   7       16.12       14.57      1.38 o 
   1  -7   7        0.09        0.38      0.86 o 
   2  -7   7       99.65      104.14      2.32 o 
   3  -7   7      226.27      236.46      9.68 o 
   4  -7   7       12.61       11.51      1.33 o 
   5  -7   7        7.48        4.97      1.80 o 
  -6  -6   7        0.01       -2.56      5.62 o 
  -5  -6   7       41.58       43.38      4.55 o 
  -4  -6   7       16.48       14.23      2.92 o 
  -3  -6   7      190.77      197.96      9.64 o 
  -2  -6   7       49.23       45.76      2.00 o 
  -1  -6   7      210.10      227.91      3.83 o 
   0  -6   7        8.29       10.18      1.21 o 
   1  -6   7      102.58       94.24      2.07 o 
   2  -6   7       67.65       65.24      1.69 o 
   3  -6   7        3.28        1.95      0.75 o 
   4  -6   7      206.98      215.93     11.97 o 
   5  -6   7        0.86        0.44      1.01 o 
   6  -6   7       15.78       16.28      3.50 o 
  -6  -5   7       11.64       12.94      6.48 o 
  -5  -5   7        6.25        6.96      2.33 o 
  -4  -5   7       32.79       36.77      3.17 o 
  -3  -5   7       14.50       32.49      1.64 o 
  -2  -5   7       18.95       19.49      0.84 o 
  -1  -5   7       15.47       13.83      0.84 o 
   0  -5   7      636.67      636.78     11.70 o 
   1  -5   7       16.00       11.38      0.96 o 
   2  -5   7       36.95       37.39      1.14 o 
   3  -5   7       55.55       58.68      1.98 o 
   4  -5   7        0.19        0.23      0.80 o 
   5  -5   7        5.82        6.26      1.73 o 
   6  -5   7        9.71        8.45      2.83 o 
  -6  -4   7       24.97       30.26      5.01 o 
  -5  -4   7        0.16        0.90      1.72 o 
  -4  -4   7        0.15        0.59      1.46 o 
  -3  -4   7       35.38       36.29      2.46 o 
  -2  -4   7       23.27       19.18      4.91 o 
  -1  -4   7       79.11       82.54      1.88 o 
   0  -4   7       48.95       52.73      1.12 o 
   1  -4   7      618.88      612.42     13.83 o 
   2  -4   7      355.19      348.09      5.79 o 
   3  -4   7      333.63      327.41      9.14 o 
   4  -4   7       12.82       15.57      1.35 o 
   5  -4   7       15.81       13.45      1.22 o 
   6  -4   7        0.86        0.64      1.00 o 
  -6  -3   7      218.52      278.40      7.70 o 
  -5  -3   7      121.92      131.25      4.41 o 
  -4  -3   7      100.81       98.24      7.09 o 
  -3  -3   7      231.76      241.84      3.30 o 
  -2  -3   7      325.72      322.71      6.23 o 
  -1  -3   7      180.99      184.46      2.25 o 
   0  -3   7       92.63      104.47      1.53 o 
   1  -3   7       97.13      105.21      2.19 o 
   2  -3   7       14.73       14.44      0.74 o 
   3  -3   7        0.24       -0.35      0.64 o 
   4  -3   7      133.77      119.81      6.22 o 
   5  -3   7        4.61        4.14      0.96 o 
   6  -3   7       16.58       12.84      3.48 o 
  -6  -2   7       13.55       16.01      3.05 o 
  -5  -2   7        2.46        4.38      2.48 o 
  -4  -2   7       10.94       11.36      0.89 o 
  -3  -2   7       49.92       49.19      2.13 o 
  -2  -2   7     1746.98     1780.81     40.78 o 
  -1  -2   7        1.26        0.47      0.36 o 
   0  -2   7       92.40       72.25      1.29 o 
   1  -2   7      900.44      916.38     19.48 o 
   2  -2   7       10.00       12.11      0.80 o 
   3  -2   7      551.63      568.55     17.56 o 
   4  -2   7      152.72      155.15      5.78 o 
   5  -2   7      161.96      149.88     12.72 o 
   6  -2   7       19.83       17.13      2.66 o 
  -6  -1   7       33.97       39.73      3.51 o 
  -5  -1   7      240.16      143.61     32.26 o 
  -4  -1   7        1.14        1.03      0.58 o 
  -3  -1   7      177.84      176.40      2.76 o 
  -2  -1   7       46.28       42.55      1.12 o 
  -1  -1   7      436.87      441.81      5.88 o 
   0  -1   7       33.06       39.13      0.83 o 
   1  -1   7        6.31        3.90      1.50 o 
   2  -1   7       64.82       67.51      1.33 o 
   3  -1   7        1.76        2.29      0.78 o 
   4  -1   7       47.08       45.70      2.66 o 
   5  -1   7      125.06      124.20      6.95 o 
   6  -1   7        0.07        0.33      0.86 o 
   7  -1   7        2.47        3.17      3.13 o 
  -6   0   7        1.28        2.36      2.07 o 
  -5   0   7      177.44      173.03     10.34 o 
  -4   0   7       63.51       52.58      1.52 o 
  -3   0   7       20.03       22.45      3.09 o 
  -2   0   7     3147.63     3402.16    133.41 o 
  -1   0   7      250.42      245.98      2.67 o 
   0   0   7       13.87       14.56      0.77 o 
   1   0   7     1916.05     2064.23     47.77 o 
   2   0   7      754.06      226.73    316.93 o 
   3   0   7      861.85      889.37     12.41 o 
   4   0   7       22.85       22.41      2.61 o 
   5   0   7      128.57      127.18      3.29 o 
   6   0   7        1.36        2.15      0.93 o 
   7   0   7        0.43        1.46      2.33 o 
  -6   1   7        6.57        8.90      3.44 o 
  -5   1   7       78.04       74.97      5.51 o 
  -4   1   7        0.48        0.79      1.12 o 
  -3   1   7       68.43       63.22      1.56 o 
  -2   1   7       92.98       98.32      2.28 o 
  -1   1   7       48.43       49.86      2.12 o 
   0   1   7       70.79       79.56      2.40 o 
   1   1   7        4.49        3.63      0.42 o 
   2   1   7      246.46      269.43      3.39 o 
   3   1   7       16.46       20.24      0.94 o 
   4   1   7       30.17       34.20      1.10 o 
   5   1   7       23.50       22.56      1.04 o 
   6   1   7       22.30       22.27      3.73 o 
   7   1   7        0.02       -1.77      1.92 o 
  -6   2   7       23.48       31.67      9.49 o 
  -5   2   7       14.21       18.15      1.81 o 
  -4   2   7      520.28      519.34      7.47 o 
  -3   2   7      104.10      105.27      2.41 o 
  -2   2   7      225.91      223.50      5.64 o 
  -1   2   7        4.12        3.90      1.10 o 
   0   2   7      603.84      598.11     14.80 o 
   1   2   7      137.17      147.37      1.80 o 
   2   2   7      620.90      642.92     10.66 o 
   3   2   7       99.40       94.94      2.83 o 
   4   2   7       51.73       54.01      1.82 o 
   5   2   7      108.34       92.10     17.92 o 
   6   2   7       97.01       74.51     51.86 o 
   7   2   7        0.03       -0.14      3.51 o 
  -6   3   7       56.22       58.77      6.12 o 
  -5   3   7        5.20        3.00      1.56 o 
  -4   3   7      258.69      255.00      4.04 o 
  -3   3   7      133.79      122.97      2.44 o 
  -2   3   7      777.48      795.32      8.75 o 
  -1   3   7        5.31        1.18      1.08 o 
   0   3   7       16.96       16.56      1.25 o 
   1   3   7       57.09       59.68      1.37 o 
   2   3   7       43.14       35.06      1.34 o 
   3   3   7       15.76       17.08      0.95 o 
   4   3   7       14.58       14.45      1.30 o 
   5   3   7       10.06        8.96      1.52 o 
   6   3   7       11.26        6.34      4.13 o 
   7   3   7        2.53        4.16      4.95 o 
  -6   4   7        6.79        4.49      3.26 o 
  -5   4   7        1.26       -0.31      1.55 o 
  -4   4   7        1.71        4.50      1.81 o 
  -3   4   7       29.69       31.52      1.80 o 
  -2   4   7      149.50      143.48      3.06 o 
  -1   4   7        9.44       11.70      1.24 o 
   0   4   7        0.00        0.38      0.91 o 
   1   4   7       77.94       78.18      2.41 o 
   2   4   7      386.03      383.86      7.25 o 
   3   4   7       31.39       45.23      1.29 o 
   4   4   7      215.60      223.44      4.14 o 
   5   4   7       10.28        8.31      1.30 o 
   6   4   7       87.58       96.96      5.20 o 
   7   4   7       35.75       35.72      4.47 o 
  -6   5   7       12.58       11.56      3.00 o 
  -5   5   7       37.68       36.02      2.60 o 
  -4   5   7        2.38        4.81      1.71 o 
  -3   5   7      923.11      886.54     12.07 o 
  -2   5   7        6.00        5.87      1.98 o 
  -1   5   7      169.18      143.30      3.21 o 
   0   5   7      183.58      199.71      4.26 o 
   1   5   7      146.74      156.59      3.11 o 
   2   5   7       29.13       34.48      3.40 o 
   3   5   7      292.51      324.75      4.16 o 
   4   5   7      102.76       90.97      2.12 o 
   5   5   7        1.15        1.78      1.04 o 
   6   5   7       12.62       13.16      2.18 o 
   7   5   7       73.27       77.52      5.69 o 
  -5   6   7        9.92        4.60      3.84 o 
  -4   6   7        7.64        4.85      1.97 o 
  -3   6   7      140.21      121.67      4.31 o 
  -2   6   7       32.41       31.15      2.34 o 
  -1   6   7        3.93        4.39      1.12 o 
   0   6   7       62.90       70.12      2.19 o 
   1   6   7      271.22      276.72      4.79 o 
   2   6   7      286.53      299.93      7.07 o 
   3   6   7       44.64       71.83      3.04 o 
   4   6   7       69.11       64.91      1.72 o 
   5   6   7        1.78        1.66      0.56 o 
   6   6   7        4.29        1.51      1.80 o 
   7   6   7        0.30        0.71      2.47 o 
  -5   7   7        0.90        1.02      2.36 o 
  -4   7   7        0.24       -1.24      1.69 o 
  -3   7   7      124.84      146.02      3.75 o 
  -2   7   7       51.14       51.91     11.47 o 
  -1   7   7       22.36       22.20      1.61 o 
   0   7   7       39.03       46.54      1.85 o 
   1   7   7       31.60       30.43      1.62 o 
   2   7   7        7.53        8.40      1.10 o 
   3   7   7      867.87      914.36     28.70 o 
   4   7   7      175.29      173.13      3.29 o 
   5   7   7        0.74       -0.52      0.52 o 
   6   7   7        0.35       -0.70      1.77 o 
   7   7   7        8.04        7.15      4.11 o 
  -5   8   7        0.06        0.45      1.67 o 
  -4   8   7       30.95       31.56      2.50 o 
  -3   8   7       24.10       22.76      2.36 o 
  -2   8   7      483.22      435.96      6.72 o 
  -1   8   7       42.27       40.71      2.05 o 
   0   8   7      130.05      127.16      2.99 o 
   1   8   7      291.67      298.89      4.30 o 
   2   8   7        1.27        1.26      0.97 o 
   3   8   7       11.91       26.52      1.92 o 
   4   8   7       58.03       55.07      1.72 o 
   5   8   7       32.69       36.16      3.78 o 
   6   8   7       14.84       15.01     10.43 o 
  -4   9   7       18.22       12.71      5.34 o 
  -3   9   7       96.43       90.92      3.25 o 
  -2   9   7      191.77      156.82      7.70 o 
  -1   9   7        7.01        5.09      1.60 o 
   0   9   7        3.47        2.84      1.46 o 
   1   9   7       23.28       24.45      2.63 o 
   2   9   7        1.02        0.76      1.16 o 
   3   9   7       21.74       25.20      3.15 o 
   4   9   7       39.98       41.26      1.72 o 
   5   9   7       16.55       14.61      3.90 o 
   6   9   7        3.21        0.67      1.97 o 
  -4  10   7        0.99        1.09      2.50 o 
  -3  10   7        0.91        1.59      2.12 o 
  -2  10   7       74.62       70.92      3.80 o 
  -1  10   7       39.82       39.81      2.50 o 
   0  10   7      179.06      185.30      4.20 o 
   1  10   7       22.11       20.62      1.85 o 
   2  10   7        3.16        3.18      1.75 o 
   3  10   7        0.80        1.16      1.40 o 
   4  10   7        0.08       -0.63      1.60 o 
   5  10   7        4.24        6.43      2.78 o 
   6  10   7        0.01        0.55      2.67 o 
  -3  11   7        0.02       -0.11      1.56 o 
  -2  11   7        1.92        1.95      2.23 o 
  -1  11   7       95.12       86.38      3.22 o 
   0  11   7        3.54        3.11      1.75 o 
   1  11   7      102.23       96.77      3.77 o 
   2  11   7       18.57       19.59      1.90 o 
   3  11   7        2.44        2.95      2.14 o 
   4  11   7        8.75        5.29      1.97 o 
   5  11   7        4.38        5.17      4.04 o 
  -3  12   7       27.25       31.74      5.38 o 
  -2  12   7       35.42       30.90      5.57 o 
  -1  12   7        8.38       11.28      2.27 o 
   0  12   7        3.93        4.53      2.10 o 
   1  12   7       52.09       51.27      2.70 o 
   2  12   7       11.65       10.91      1.91 o 
   3  12   7        0.34        2.56      2.35 o 
   4  12   7        5.95        7.00      2.16 o 
   5  12   7        2.94        5.02      3.58 o 
  -2  13   7        0.14        0.15      2.25 o 
  -1  13   7        1.57        0.89      3.68 o 
   0  13   7       21.26       20.27      2.99 o 
   1  13   7        6.42        7.35      2.36 o 
   2  13   7        0.34        0.44      2.09 o 
   3  13   7        0.86        4.58      2.80 o 
   4  13   7        1.40        0.98      1.81 o 
  -1  14   7        0.45        0.75      3.22 o 
   0  14   7        2.97        5.74      3.58 o 
   1  14   7      140.80      138.80      6.02 o 
   2  14   7        3.79        4.32      2.44 o 
   3  14   7       13.25       11.20      5.24 o 
  -2 -13   8        7.08        7.54      1.50 o 
  -1 -13   8        7.93        4.99      1.65 o 
   0 -13   8       67.46       75.15      3.89 o 
   1 -13   8        5.99        6.09      2.32 o 
  -3 -12   8       14.25       12.91      2.96 o 
  -2 -12   8       20.45       19.32      1.62 o 
  -1 -12   8        0.03       -0.01      1.12 o 
   0 -12   8        1.24        0.98      1.57 o 
   1 -12   8        1.73        1.92      2.41 o 
   2 -12   8        4.60        5.09      1.85 o 
  -4 -11   8       56.95       47.69      4.83 o 
  -3 -11   8        4.56        3.59      1.22 o 
  -2 -11   8       10.37       11.13      1.29 o 
  -1 -11   8       94.07       94.72      6.42 o 
   0 -11   8       12.87        9.74      2.40 o 
   1 -11   8       19.07       20.04      2.44 o 
   2 -11   8        1.63        1.50      1.30 o 
   3 -11   8       18.90       22.53      2.17 o 
  -5 -10   8        0.25        0.02      2.57 o 
  -4 -10   8        1.55        1.65      3.07 o 
  -3 -10   8        0.02       -0.08      0.80 o 
  -2 -10   8       17.90       18.89      2.16 o 
  -1 -10   8       33.71       33.97      2.50 o 
   0 -10   8      112.27      122.04      4.89 o 
   1 -10   8        0.09       -0.32      0.93 o 
   2 -10   8        5.21        5.51      1.53 o 
   3 -10   8       12.23       16.21      1.52 o 
   4 -10   8       26.14       29.68      2.33 o 
  -5  -9   8        0.01       -0.31      2.32 o 
  -4  -9   8       32.63       36.67      3.73 o 
  -3  -9   8       23.19       24.74      2.32 o 
  -2  -9   8        0.20       -0.95      1.22 o 
  -1  -9   8      248.86      228.55      9.00 o 
   0  -9   8       90.70       90.64      6.02 o 
   1  -9   8      138.79      140.94      2.58 o 
   2  -9   8       48.23       50.48      2.15 o 
   3  -9   8        1.85        2.04      1.19 o 
   4  -9   8        4.57        3.59      1.58 o 
  -5  -8   8       51.65       39.47      3.38 o 
  -4  -8   8        3.07        1.93      2.05 o 
  -3  -8   8       25.33       24.91      1.54 o 
  -2  -8   8       45.65       45.22      3.67 o 
  -1  -8   8      121.82      111.41      3.82 o 
   0  -8   8       37.56       42.96      2.09 o 
   1  -8   8       69.76       63.36      1.51 o 
   2  -8   8      184.56      186.82      3.22 o 
   3  -8   8       25.92       28.07      1.37 o 
   4  -8   8       19.79       23.50      1.48 o 
   5  -8   8        4.84        2.78      1.16 o 
  -6  -7   8        0.43       -2.47      5.59 o 
  -5  -7   8        6.65        6.37      3.29 o 
  -4  -7   8      232.41      162.53     46.29 o 
  -3  -7   8       95.19       91.67      4.62 o 
  -2  -7   8        8.92        8.00      0.84 o 
  -1  -7   8      133.13      102.76      3.61 o 
   0  -7   8      425.67      422.76      5.66 o 
   1  -7   8      389.58      388.80      6.66 o 
   2  -7   8       47.01       45.37      1.69 o 
   3  -7   8      100.40      104.08      2.95 o 
   4  -7   8        1.32        3.35      1.44 o 
   5  -7   8        0.09       -0.14      1.23 o 
  -6  -6   8        6.81        5.63      3.92 o 
  -5  -6   8        0.09        1.13      4.31 o 
  -4  -6   8       31.42       18.76      7.79 o 
  -3  -6   8       29.89       31.60      2.37 o 
  -2  -6   8       18.32       15.43      0.88 o 
  -1  -6   8      354.79      345.34      8.99 o 
   0  -6   8        1.46        0.91      0.62 o 
   1  -6   8       46.86       49.92      1.61 o 
   2  -6   8      139.52      131.66      3.51 o 
   3  -6   8        0.16        0.47      0.77 o 
   4  -6   8       17.46       16.32      1.65 o 
   5  -6   8        4.91        3.98      1.39 o 
  -6  -5   8       11.59       12.46      4.38 o 
  -5  -5   8      124.19      147.40     20.55 o 
  -4  -5   8      467.11      535.65     52.07 o 
  -3  -5   8        0.32        0.23      0.79 o 
  -2  -5   8      181.11      192.83      5.29 o 
  -1  -5   8       23.09       22.85      1.08 o 
   0  -5   8        2.08        1.98      0.72 o 
   1  -5   8        1.49        3.33      0.57 o 
   2  -5   8      266.51      266.49      4.92 o 
   3  -5   8       14.10       15.23      1.12 o 
   4  -5   8       20.28       22.05      1.29 o 
   5  -5   8       20.38       24.11      3.13 o 
   6  -5   8        1.93        1.54      1.11 o 
  -6  -4   8        1.28        4.99      5.87 o 
  -5  -4   8        4.78        7.73      2.33 o 
  -4  -4   8        7.69        3.97      1.37 o 
  -3  -4   8      169.68      181.08      6.13 o 
  -2  -4   8      413.45      400.91      6.01 o 
  -1  -4   8       15.23       11.28      0.73 o 
   0  -4   8      106.90      119.32      1.66 o 
   1  -4   8       62.84       57.54      1.30 o 
   2  -4   8       56.16       65.12      1.86 o 
   3  -4   8       88.33      103.63      3.60 o 
   4  -4   8       27.05       27.49      1.40 o 
   5  -4   8        0.81       -0.85      0.85 o 
   6  -4   8        0.63        0.51      1.13 o 
  -6  -3   8       51.21       63.89      4.91 o 
  -5  -3   8        2.54        4.65      2.14 o 
  -4  -3   8       14.21       10.53      3.46 o 
  -3  -3   8      217.00      214.78      5.63 o 
  -2  -3   8       29.28       32.11      1.62 o 
  -1  -3   8     3407.98     3686.13    103.11 o 
   0  -3   8      212.24      227.10      3.42 o 
   1  -3   8       20.99       19.27      0.84 o 
   2  -3   8       74.51       66.69      1.92 o 
   3  -3   8      147.67      147.20      4.81 o 
   4  -3   8      287.42      279.54     11.77 o 
   5  -3   8       25.55       17.46      1.97 o 
   6  -3   8        1.55        1.81      1.08 o 
  -6  -2   8        4.93        4.07      3.04 o 
  -5  -2   8       44.90       43.98      3.62 o 
  -4  -2   8       10.79        7.07      0.63 o 
  -3  -2   8        9.34        9.78      1.02 o 
  -2  -2   8       12.09       13.52      1.04 o 
  -1  -2   8      333.13      373.13      6.61 o 
   0  -2   8      602.92      670.21     12.99 o 
   1  -2   8      604.34      617.38     15.50 o 
   2  -2   8      353.42      353.60      3.17 o 
   3  -2   8       15.63       12.95      1.35 o 
   4  -2   8       48.95       49.72      3.79 o 
   5  -2   8       12.43       10.58      1.12 o 
   6  -2   8       27.56       20.87      1.69 o 
  -6  -1   8        3.66        4.48      2.51 o 
  -5  -1   8        0.38        0.09      0.37 o 
  -4  -1   8      130.78      136.42      6.63 o 
  -3  -1   8        0.25        0.70      1.00 o 
  -2  -1   8      118.56      114.93      1.90 o 
  -1  -1   8       25.71       23.42      0.96 o 
   0  -1   8      424.34      462.49     12.14 o 
   1  -1   8       73.54       77.84      2.71 o 
   2  -1   8       62.53       53.94      1.45 o 
   3  -1   8        5.21        4.48      0.59 o 
   4  -1   8       43.43       41.19      1.78 o 
   5  -1   8       12.94       14.25      1.16 o 
   6  -1   8       34.19       32.16      2.21 o 
   7  -1   8        5.40        3.50      3.44 o 
  -6   0   8        2.04        0.11      1.68 o 
  -5   0   8      104.60       98.96     10.12 o 
  -4   0   8      338.00      314.95      3.61 o 
  -3   0   8      260.32      262.61      5.18 o 
  -2   0   8        2.50        1.30      0.74 o 
  -1   0   8      192.10      160.67      2.87 o 
   0   0   8     5942.11     7057.64     70.60 o 
   1   0   8      956.75      931.63     22.16 o 
   2   0   8       59.36       58.92      1.16 o 
   3   0   8       30.35       40.16      1.44 o 
   4   0   8      107.02      100.86      3.43 o 
   5   0   8      243.25      256.90      9.67 o 
   6   0   8       29.47       27.47      1.84 o 
   7   0   8       28.80       30.77      7.45 o 
  -6   1   8        3.05        3.01      3.91 o 
  -5   1   8        0.02        0.22      1.16 o 
  -4   1   8       26.74       29.16      1.90 o 
  -3   1   8       10.76       11.38      1.06 o 
  -2   1   8      159.73      163.19      3.38 o 
  -1   1   8        2.79        1.95      0.92 o 
   0   1   8      693.68      744.10     27.91 o 
   1   1   8      745.88      734.53      6.37 o 
   2   1   8        7.85        6.29      0.45 o 
   3   1   8        1.97        5.64      1.59 o 
   4   1   8        0.77        0.33      0.49 o 
   5   1   8        1.70        2.49      0.69 o 
   6   1   8        0.01        0.41      1.33 o 
   7   1   8        1.64        3.71      2.93 o 
  -6   2   8       55.69       70.96      6.34 o 
  -5   2   8        2.67        2.52      1.78 o 
  -4   2   8        0.57        0.96      1.01 o 
  -3   2   8      501.63      486.76      6.11 o 
  -2   2   8        0.38        0.99      1.59 o 
  -1   2   8       51.23       52.69      2.31 o 
   0   2   8      142.82      139.36      3.46 o 
   1   2   8       68.35       48.54      1.02 o 
   2   2   8      723.34      780.67      7.53 o 
   3   2   8        0.12        3.02      0.82 o 
   4   2   8        1.00        1.08      1.15 o 
   5   2   8       11.74       11.50      1.16 o 
   6   2   8       30.06       29.59      3.33 o 
   7   2   8        1.58        2.13      4.28 o 
  -6   3   8       25.20       19.25      3.75 o 
  -5   3   8       92.35       97.09      5.19 o 
  -4   3   8       18.94       16.70      2.46 o 
  -3   3   8        0.59       -0.96      0.96 o 
  -2   3   8      690.34      665.47     14.30 o 
  -1   3   8       11.22       10.70      2.14 o 
   0   3   8      238.38      247.02      3.48 o 
   1   3   8      479.27      503.41     11.46 o 
   2   3   8      112.99      102.47      2.15 o 
   3   3   8       41.82       45.19      1.37 o 
   4   3   8       19.09       23.85      2.32 o 
   5   3   8       41.63       42.05      2.75 o 
   6   3   8       15.32        9.55      4.21 o 
   7   3   8        1.75        2.24      4.53 o 
  -6   4   8        1.34        0.50      2.91 o 
  -5   4   8       47.84       51.75      2.43 o 
  -4   4   8       20.95       17.36      1.77 o 
  -3   4   8       46.33       52.31      1.96 o 
  -2   4   8        2.15        0.36      1.15 o 
  -1   4   8      293.73      283.49     13.11 o 
   0   4   8        1.70        0.90      1.01 o 
   1   4   8      373.49      366.51      5.12 o 
   2   4   8     1183.59     1273.07     22.97 o 
   3   4   8       86.76       99.76      1.73 o 
   4   4   8       99.22       90.58      2.70 o 
   5   4   8      310.91      269.02     37.51 o 
   6   4   8        0.24        0.14      1.86 o 
   7   4   8       84.99       81.64      5.84 o 
  -5   5   8       36.23       34.19      2.60 o 
  -4   5   8        1.84        0.94      2.02 o 
  -3   5   8     1203.39     1161.99     13.75 o 
  -2   5   8      161.47      180.03      3.67 o 
  -1   5   8       67.66       67.92      1.83 o 
   0   5   8       22.38       27.61      1.77 o 
   1   5   8       33.75       38.49      1.76 o 
   2   5   8      402.36      443.54      8.66 o 
   3   5   8       26.88       26.69      1.32 o 
   4   5   8        4.37        4.04      0.80 o 
   5   5   8       13.18       13.82      2.20 o 
   6   5   8        4.78        5.44      2.28 o 
   7   5   8        8.51        5.64      2.71 o 
  -5   6   8        3.41        2.57      2.24 o 
  -4   6   8        0.24       -1.07      1.39 o 
  -3   6   8       32.61       48.26      2.68 o 
  -2   6   8       54.84       41.71      1.99 o 
  -1   6   8       97.85       80.37      2.12 o 
   0   6   8       12.26        9.85      3.27 o 
   1   6   8      564.17      560.72      8.14 o 
   2   6   8        4.81        5.14      1.19 o 
   3   6   8      333.50      345.13      5.86 o 
   4   6   8        0.17        0.63      1.04 o 
   5   6   8        7.48        4.64      1.04 o 
   6   6   8       76.39       82.28      5.17 o 
   7   6   8       28.09       28.29      4.23 o 
  -5   7   8       60.65       70.52      5.38 o 
  -4   7   8       16.38       14.68      5.70 o 
  -3   7   8       30.37       32.20      2.11 o 
  -2   7   8      554.00      520.71      7.33 o 
  -1   7   8      192.89      168.83      3.45 o 
   0   7   8       37.84       44.24      1.73 o 
   1   7   8      337.02      351.83      5.81 o 
   2   7   8       33.86       35.91      2.37 o 
   3   7   8      834.28      902.59     18.56 o 
   4   7   8       87.27       91.78      1.80 o 
   5   7   8        0.44        0.10      0.47 o 
   6   7   8       32.57       33.14      2.95 o 
  -5   8   8       49.87       52.70      3.63 o 
  -4   8   8        4.95        2.95      2.10 o 
  -3   8   8        2.91        1.12      1.73 o 
  -2   8   8      379.51      337.75      5.45 o 
  -1   8   8        8.87        5.98      1.67 o 
   0   8   8        2.35        3.19      1.29 o 
   1   8   8      190.57      206.54      4.07 o 
   2   8   8      117.13      110.62      2.94 o 
   3   8   8      405.38      455.47      7.32 o 
   4   8   8       55.46       55.35      1.46 o 
   5   8   8       14.28       17.27      2.47 o 
   6   8   8       22.78       19.38     13.25 o 
  -4   9   8        5.49        4.63      2.20 o 
  -3   9   8        9.88        2.10      2.44 o 
  -2   9   8       26.76       25.75      3.28 o 
  -1   9   8      230.28      211.04      4.41 o 
   0   9   8       47.32       48.36      2.74 o 
   1   9   8       72.65       71.19      2.48 o 
   2   9   8      189.68      188.82      4.06 o 
   3   9   8       52.31       56.54      2.90 o 
   4   9   8        0.32        1.16      1.45 o 
   5   9   8       21.50       24.73      2.74 o 
   6   9   8        1.11        1.24      2.01 o 
  -4  10   8      139.56      142.90     18.06 o 
  -3  10   8        0.09        0.31      1.63 o 
  -2  10   8       25.80       17.80      6.99 o 
  -1  10   8      144.43      126.95      3.91 o 
   0  10   8      110.57      104.62      3.40 o 
   1  10   8        1.19       -0.13      1.33 o 
   2  10   8       62.37       67.36      2.57 o 
   3  10   8        8.87       14.52      3.27 o 
   4  10   8      106.48      109.49      2.92 o 
   5  10   8        0.01        3.31      2.18 o 
   6  10   8        5.84        3.86      4.20 o 
  -3  11   8       15.94        8.55      3.62 o 
  -2  11   8        9.84        4.51      2.73 o 
  -1  11   8       48.40       46.25      3.16 o 
   0  11   8      187.77      179.08      4.98 o 
   1  11   8        0.08       -0.27      1.29 o 
   2  11   8        0.85        1.56      1.47 o 
   3  11   8        0.10        1.11      2.38 o 
   4  11   8        4.82        4.99      1.85 o 
   5  11   8       26.50       35.40      4.38 o 
  -3  12   8        2.13        1.91      2.19 o 
  -2  12   8        4.55        1.92      2.04 o 
  -1  12   8        5.62        7.33      2.21 o 
   0  12   8        6.34        5.70      2.69 o 
   1  12   8       22.17       19.10      2.88 o 
   2  12   8       15.19       15.73      2.04 o 
   3  12   8        2.83        2.74      2.88 o 
   4  12   8        5.97        6.50      2.12 o 
   5  12   8       22.48       19.19      4.80 o 
  -2  13   8        5.31        2.65      2.25 o 
  -1  13   8        0.39        0.74      2.33 o 
   0  13   8      201.48      196.42      5.48 o 
   1  13   8        6.99        6.56      2.19 o 
   2  13   8       44.78       52.74      2.88 o 
   3  13   8        2.13        4.77      2.87 o 
   4  13   8        0.10       -0.84      1.29 o 
  -1  14   8       13.89       12.50      2.77 o 
   0  14   8        2.81        1.94      2.64 o 
   1  14   8       69.29       68.86      4.69 o 
   2  14   8       15.00       10.55      3.15 o 
   3  14   8        0.18       -1.25      2.71 o 
  -2 -13   9        3.00        1.99      1.54 o 
  -1 -13   9       16.25       14.97      2.00 o 
   0 -13   9       27.67       24.79      3.14 o 
   1 -13   9        0.47        0.37      1.63 o 
  -3 -12   9        8.91        7.69      2.49 o 
  -2 -12   9        0.12        3.60      1.52 o 
  -1 -12   9       60.26       53.25      7.02 o 
   0 -12   9       35.50       38.18      3.41 o 
   1 -12   9        0.00       -1.25      1.86 o 
   2 -12   9       13.61       13.78      2.19 o 
  -4 -11   9       18.85       13.14      4.82 o 
  -3 -11   9        4.14        4.37      1.17 o 
  -2 -11   9       36.19       31.81      3.51 o 
  -1 -11   9       25.33       25.16      3.34 o 
   0 -11   9       36.40       48.38      2.93 o 
   1 -11   9        1.89        4.02      1.48 o 
   2 -11   9        1.64        1.30      1.02 o 
   3 -11   9        5.29        5.89      3.41 o 
  -4 -10   9       29.23       28.38      4.21 o 
  -3 -10   9        6.84        5.82      1.02 o 
  -2 -10   9       24.23       23.37      2.25 o 
  -1 -10   9       27.69       25.88      2.96 o 
   0 -10   9        1.29        0.69      1.00 o 
   1 -10   9        1.87        4.07      1.65 o 
   2 -10   9        1.32        1.39      1.07 o 
   3 -10   9       43.49       53.20      2.17 o 
   4 -10   9        2.33        2.87      2.98 o 
  -5  -9   9       17.35       14.13      2.83 o 
  -4  -9   9       55.54       47.89      3.77 o 
  -3  -9   9       19.67       20.26      1.72 o 
  -2  -9   9      119.68      116.92      8.91 o 
  -1  -9   9        1.74        2.68      1.06 o 
   0  -9   9        3.31        1.15      1.00 o 
   1  -9   9        7.69        9.93      1.65 o 
   2  -9   9        8.20       11.87      1.25 o 
   3  -9   9       41.68       45.07      3.07 o 
   4  -9   9        2.22        1.96      1.66 o 
  -5  -8   9        1.16        2.27      2.51 o 
  -4  -8   9       40.17       33.45      2.68 o 
  -3  -8   9        5.87        5.75      1.08 o 
  -2  -8   9       44.67       39.34      2.66 o 
  -1  -8   9       34.34       31.21      1.47 o 
   0  -8   9       28.50       24.24      1.15 o 
   1  -8   9        5.49        6.87      0.92 o 
   2  -8   9       51.58       47.76      1.56 o 
   3  -8   9        1.01        2.59      0.98 o 
   4  -8   9       15.49       14.95      1.46 o 
   5  -8   9        1.28        0.74      1.79 o 
  -5  -7   9        2.15       -2.28      2.97 o 
  -4  -7   9        0.05       -1.50      3.72 o 
  -3  -7   9        5.30       13.45      2.02 o 
  -2  -7   9      303.34      286.11      8.71 o 
  -1  -7   9      100.50       96.01      2.64 o 
   0  -7   9       83.39       85.28      2.62 o 
   1  -7   9       45.09       41.70      1.18 o 
   2  -7   9      159.46      161.64      4.16 o 
   3  -7   9      305.58      328.72     11.79 o 
   4  -7   9       82.01       86.32      4.70 o 
   5  -7   9        1.38        1.09      1.01 o 
  -6  -6   9        0.66       -0.38      4.78 o 
  -5  -6   9        1.21        3.41      2.96 o 
  -4  -6   9        0.01        0.02      0.59 o 
  -3  -6   9        5.55        3.99      1.05 o 
  -2  -6   9       22.39       20.38      1.24 o 
  -1  -6   9       51.91       53.26      2.45 o 
   0  -6   9       49.73       46.16      1.92 o 
   1  -6   9        2.31        2.70      0.75 o 
   2  -6   9       72.86       75.10      2.40 o 
   3  -6   9       17.36       20.08      1.65 o 
   4  -6   9       10.28        9.11      1.55 o 
   5  -6   9       16.40       21.94      1.76 o 
  -6  -5   9       10.00       13.19      4.42 o 
  -5  -5   9        4.17        7.88      2.51 o 
  -4  -5   9       36.63       42.90      8.22 o 
  -3  -5   9      148.37      146.37      5.18 o 
  -2  -5   9      155.14      148.07      3.32 o 
  -1  -5   9      499.08      488.13      6.09 o 
   0  -5   9      174.67      189.73      4.38 o 
   1  -5   9        0.01        1.02      0.74 o 
   2  -5   9        0.03        0.22      0.62 o 
   3  -5   9       22.94       28.22      1.56 o 
   4  -5   9      212.01      217.26     15.16 o 
   5  -5   9        1.08        0.02      0.99 o 
   6  -5   9       29.80       30.16      4.43 o 
  -6  -4   9        6.75       10.08      4.22 o 
  -5  -4   9        0.79        1.37      2.11 o 
  -4  -4   9      122.95      138.02     11.81 o 
  -3  -4   9        0.00        0.41      0.76 o 
  -2  -4   9       77.69       74.88      1.81 o 
  -1  -4   9       21.80       20.43      1.17 o 
   0  -4   9       87.06      118.07      2.20 o 
   1  -4   9      515.49      492.44      6.44 o 
   2  -4   9      152.26      159.93      4.48 o 
   3  -4   9      131.96      142.51      5.24 o 
   4  -4   9      143.46      136.30      8.99 o 
   5  -4   9       18.70       18.28      3.21 o 
   6  -4   9        3.02        1.71      1.33 o 
  -6  -3   9       38.46       43.88      4.97 o 
  -5  -3   9       58.12       66.83      4.10 o 
  -4  -3   9        0.33        1.73      1.51 o 
  -3  -3   9        3.13        7.94      1.36 o 
  -2  -3   9      213.81      214.15      7.07 o 
  -1  -3   9       23.93       24.00      1.16 o 
   0  -3   9      419.92      443.81      6.31 o 
   1  -3   9        6.63        5.88      0.37 o 
   2  -3   9        4.40        4.31      0.47 o 
   3  -3   9       12.73       11.07      0.74 o 
   4  -3   9        0.12       -0.23      0.67 o 
   5  -3   9        3.97        5.06      1.18 o 
   6  -3   9       22.59       26.76      3.12 o 
  -6  -2   9        1.34        0.86      2.38 o 
  -5  -2   9       13.05       12.24      3.79 o 
  -4  -2   9       11.37       10.34      0.83 o 
  -3  -2   9      224.37      234.61      4.37 o 
  -2  -2   9       35.03       43.64      1.44 o 
  -1  -2   9        0.94        0.54      0.50 o 
   0  -2   9      724.41      783.32     15.28 o 
   1  -2   9     2521.22     2599.08    188.57 o 
   2  -2   9      660.79      630.90      8.45 o 
   3  -2   9       31.39       32.75      1.60 o 
   4  -2   9        0.10        0.07      0.70 o 
   5  -2   9       28.60       29.08      1.29 o 
   6  -2   9        2.38        1.01      1.06 o 
  -6  -1   9       29.06       26.79      3.86 o 
  -5  -1   9        0.44        0.47      1.56 o 
  -4  -1   9       86.02       73.79      1.69 o 
  -3  -1   9      102.65      101.56      2.70 o 
  -2  -1   9       91.79       70.00      1.40 o 
  -1  -1   9      149.22      137.81      1.94 o 
   0  -1   9      262.53      287.75      6.20 o 
   1  -1   9      431.16      470.28     19.61 o 
   2  -1   9      342.40      352.46      6.85 o 
   3  -1   9        2.25        2.23      0.73 o 
   4  -1   9      169.90      174.69      7.33 o 
   5  -1   9      175.06      168.03      6.88 o 
   6  -1   9        4.49        3.51      0.96 o 
   7  -1   9       14.65       10.64      5.31 o 
  -6   0   9        0.14       -1.99      2.42 o 
  -5   0   9        9.56        8.87      0.86 o 
  -4   0   9      155.31      153.02      2.41 o 
  -3   0   9        7.99       13.06      1.25 o 
  -2   0   9       13.17       16.71      1.33 o 
  -1   0   9      132.36      140.39      2.01 o 
   0   0   9      162.48      169.81      3.33 o 
   1   0   9      861.40      924.65     22.09 o 
   2   0   9       47.01       53.78      0.88 o 
   3   0   9       73.51       81.24      2.33 o 
   4   0   9      218.77      207.51      4.57 o 
   5   0   9      231.86      215.25      5.47 o 
   6   0   9       13.96       15.20      1.61 o 
   7   0   9        2.30        0.85      2.41 o 
  -6   1   9        7.56        7.32      4.48 o 
  -5   1   9       28.10       25.62      2.68 o 
  -4   1   9       88.08       81.39      2.86 o 
  -3   1   9        1.01        1.51      1.60 o 
  -2   1   9      421.22      438.54      9.59 o 
  -1   1   9      931.12     1017.85     29.42 o 
   0   1   9        2.22        2.20      0.54 o 
   1   1   9      434.46      422.59      4.27 o 
   2   1   9      301.03      339.39      4.08 o 
   3   1   9        0.20        0.94      0.85 o 
   4   1   9      401.43      423.78      6.37 o 
   5   1   9      160.83      149.87     43.28 o 
   6   1   9      167.95      169.44     21.80 o 
   7   1   9        1.93        1.56      2.58 o 
  -6   2   9        3.43        0.34      3.16 o 
  -5   2   9        0.65        0.79      1.02 o 
  -4   2   9       71.06       71.35      2.25 o 
  -3   2   9       47.78       38.78      1.90 o 
  -2   2   9       43.29       42.42      2.18 o 
  -1   2   9      175.92      184.79      4.21 o 
   0   2   9      283.18      248.30      7.89 o 
   1   2   9        3.50        3.88      0.79 o 
   2   2   9      938.72     1034.03     10.01 o 
   3   2   9      286.53      278.03      3.47 o 
   4   2   9       21.70       22.24      1.87 o 
   5   2   9      153.45      141.35      7.45 o 
   6   2   9        1.37        1.57      1.32 o 
   7   2   9        5.03        1.04      2.52 o 
  -6   3   9        8.65        8.65      2.97 o 
  -5   3   9       41.94       44.51      2.08 o 
  -4   3   9        0.19        0.09      1.43 o 
  -3   3   9       87.93       80.42      3.09 o 
  -2   3   9      118.54      115.66      3.77 o 
  -1   3   9     2449.10     2640.60    122.89 o 
   0   3   9      269.88      242.23      5.02 o 
   1   3   9        7.17        6.28      0.86 o 
   2   3   9      286.16      311.14      4.79 o 
   3   3   9       10.63       12.29      0.98 o 
   4   3   9      181.12      200.18      3.25 o 
   5   3   9       12.62       13.80      1.76 o 
   6   3   9        2.31        0.49      3.00 o 
   7   3   9       43.28       49.58      6.75 o 
  -6   4   9        1.07        2.35      2.72 o 
  -5   4   9        7.88        9.34      2.64 o 
  -4   4   9       43.67       39.11      3.05 o 
  -3   4   9      163.26      161.34      3.72 o 
  -2   4   9        1.39        1.39      0.99 o 
  -1   4   9      192.50      177.87     10.38 o 
   0   4   9     1664.15     1771.40     21.64 o 
   1   4   9        0.54        1.27      0.88 o 
   2   4   9      404.66      421.79      5.99 o 
   3   4   9      456.67      485.82      5.44 o 
   4   4   9       33.37       30.11      1.75 o 
   5   4   9       78.77       78.94      3.12 o 
   6   4   9        1.66        1.48      1.92 o 
   7   4   9       20.56       20.49      3.07 o 
  -5   5   9       69.92       74.37      5.00 o 
  -4   5   9       14.86       15.94      2.43 o 
  -3   5   9      188.15      179.25      4.20 o 
  -2   5   9       88.83       82.11      2.52 o 
  -1   5   9      139.72      142.31      3.14 o 
   0   5   9       23.58       23.95      1.50 o 
   1   5   9       48.56       44.34      1.86 o 
   2   5   9        2.16        2.85      0.94 o 
   3   5   9       80.72       92.80      1.99 o 
   4   5   9        0.00        1.42      2.47 o 
   5   5   9        2.83        2.56      1.16 o 
   6   5   9       10.40        8.66      2.33 o 
   7   5   9        2.20       -1.85      1.91 o 
  -5   6   9       12.54       10.63      3.69 o 
  -4   6   9       20.67       24.64      2.56 o 
  -3   6   9        1.35        6.46      2.06 o 
  -2   6   9        0.01        1.15      1.19 o 
  -1   6   9        0.50        0.96      1.15 o 
   0   6   9      445.99      470.72      7.38 o 
   1   6   9      105.35       89.32      2.72 o 
   2   6   9       68.61       69.09      3.64 o 
   3   6   9      281.04      286.01      3.96 o 
   4   6   9      555.92      575.33      8.56 o 
   5   6   9        0.13        0.07      0.94 o 
   6   6   9        0.89       -0.63      1.54 o 
   7   6   9       14.11       13.48      3.97 o 
  -5   7   9        9.77        4.14      2.66 o 
  -4   7   9      127.59      121.59      3.97 o 
  -3   7   9       17.89       21.11      2.01 o 
  -2   7   9      208.05      191.21      4.06 o 
  -1   7   9       25.00       23.64      1.76 o 
   0   7   9      118.56      116.56      2.86 o 
   1   7   9       69.51       76.35      2.94 o 
   2   7   9      184.76      191.04      6.14 o 
   3   7   9      140.12      148.38      5.34 o 
   4   7   9       11.77       15.45      1.26 o 
   5   7   9        5.70        2.88      0.88 o 
   6   7   9        0.90       -0.02      1.40 o 
  -4   8   9       13.64       10.23      4.68 o 
  -3   8   9        4.05        0.48      1.43 o 
  -2   8   9      233.54      199.60      4.45 o 
  -1   8   9        3.56        5.38      1.67 o 
   0   8   9      146.42      134.69      4.07 o 
   1   8   9        0.94        1.98      1.16 o 
   2   8   9       36.45       40.67      1.80 o 
   3   8   9       22.32       18.69      1.99 o 
   4   8   9        8.10       13.31      1.85 o 
   5   8   9       60.26       64.82      3.90 o 
   6   8   9       22.57       25.57      3.26 o 
  -4   9   9        0.35        0.14      2.26 o 
  -3   9   9        0.89        0.73      1.76 o 
  -2   9   9        1.42        1.12      1.55 o 
  -1   9   9       27.58       25.62      2.32 o 
   0   9   9       56.80       61.54      2.97 o 
   1   9   9        9.32       12.26      2.01 o 
   2   9   9       41.46       42.92      2.18 o 
   3   9   9        1.75        3.10      1.55 o 
   4   9   9        8.04        5.50      1.23 o 
   5   9   9       17.54       16.71      2.96 o 
   6   9   9        0.16       -0.17      2.81 o 
  -4  10   9        1.17        1.49      2.51 o 
  -3  10   9       33.19       29.63      4.30 o 
  -2  10   9        1.78        1.33      1.66 o 
  -1  10   9      398.07      365.28      6.52 o 
   0  10   9        5.92        6.57      1.92 o 
   1  10   9      110.63      108.81      3.70 o 
   2  10   9       40.58       36.80      2.50 o 
   3  10   9       17.42       18.15      1.94 o 
   4  10   9      226.57      230.25      5.18 o 
   5  10   9       26.41       26.07      3.59 o 
   6  10   9        2.09        2.40      3.03 o 
  -3  11   9        5.28        4.20      2.38 o 
  -2  11   9       45.24       41.37      2.95 o 
  -1  11   9       70.94       67.36      3.47 o 
   0  11   9        6.89        7.73      1.97 o 
   1  11   9        6.31        8.77      2.79 o 
   2  11   9       39.38       44.20      3.69 o 
   3  11   9       12.96       20.71      3.59 o 
   4  11   9        2.11        2.54      1.97 o 
   5  11   9       21.32       23.31      3.30 o 
  -2  12   9        0.56        0.81      1.92 o 
  -1  12   9        3.84        2.06      2.57 o 
   0  12   9       16.81       18.96      2.83 o 
   1  12   9       36.26       41.63      3.50 o 
   2  12   9        5.90        3.50      2.20 o 
   3  12   9       14.56       16.99      2.44 o 
   4  12   9        3.40        5.41      1.77 o 
   5  12   9        0.74       -2.57      2.67 o 
  -2  13   9        0.45        0.21      2.29 o 
  -1  13   9        8.61        8.51      3.28 o 
   0  13   9       31.01       32.28      3.30 o 
   1  13   9       44.99       54.20      3.54 o 
   2  13   9       47.47       48.37      4.60 o 
   3  13   9        0.68        1.79      2.23 o 
   4  13   9        1.11        3.00      1.76 o 
   0  14   9        5.03        3.73      2.34 o 
   1  14   9        2.97        4.30      3.19 o 
   2  14   9        2.04        4.15      3.39 o 
   3  14   9       11.38       10.33      2.70 o 
  -1 -13  10        3.20        1.29      1.32 o 
   0 -13  10      114.92      138.27     13.51 o 
  -3 -12  10       11.63       10.91      3.30 o 
  -2 -12  10        8.19        7.27      1.66 o 
  -1 -12  10       24.34       21.23      2.46 o 
   0 -12  10        4.46        4.61      1.73 o 
   1 -12  10       18.04       20.41      4.51 o 
   2 -12  10       34.59       39.87      6.92 o 
  -4 -11  10        2.24        0.67      2.20 o 
  -3 -11  10       39.81       35.98      3.21 o 
  -2 -11  10       74.10       76.79     10.76 o 
  -1 -11  10        1.63        2.26      1.21 o 
   0 -11  10        0.60        0.82      1.33 o 
   1 -11  10       55.88       63.03      2.92 o 
   2 -11  10       10.28        8.14      2.59 o 
   3 -11  10       12.11       14.05      3.34 o 
  -4 -10  10        8.88        3.96      3.30 o 
  -3 -10  10        5.30        6.17      1.33 o 
  -2 -10  10        0.54        0.63      0.84 o 
  -1 -10  10       76.62       74.56      6.17 o 
   0 -10  10       56.02       51.67      5.63 o 
   1 -10  10       31.89       37.37      4.62 o 
   2 -10  10       36.15       39.12      3.47 o 
   3 -10  10        1.70        1.30      2.27 o 
  -5  -9  10       18.36       18.46      4.59 o 
  -4  -9  10       14.19       11.55      2.23 o 
  -3  -9  10       12.65       12.67      1.27 o 
  -2  -9  10        5.02        2.50      1.32 o 
  -1  -9  10       21.04       14.59      2.24 o 
   0  -9  10      104.59      100.76      6.14 o 
   1  -9  10       14.83       17.62      1.80 o 
   2  -9  10       56.28       61.52      2.27 o 
   3  -9  10        8.55        7.30      1.46 o 
   4  -9  10       15.91       16.62      4.78 o 
  -5  -8  10        5.41        5.62      2.36 o 
  -4  -8  10        0.48       -0.32      1.75 o 
  -3  -8  10       72.84       64.23      4.85 o 
  -2  -8  10        3.87        2.64      0.78 o 
  -1  -8  10      166.17      149.76     12.38 o 
   0  -8  10      137.60      130.08      6.46 o 
   1  -8  10        0.33       -0.26      1.24 o 
   2  -8  10        2.12        3.06      0.89 o 
   3  -8  10        5.28        7.84      0.96 o 
   4  -8  10       26.09       33.80      5.73 o 
  -5  -7  10        5.09        2.66      2.99 o 
  -4  -7  10       18.06       12.91      3.00 o 
  -3  -7  10       13.66       13.72      1.17 o 
  -2  -7  10       91.55       83.00      4.85 o 
  -1  -7  10      399.92      363.29     16.01 o 
   0  -7  10      149.17      133.51      4.32 o 
   1  -7  10      615.32      606.84      8.98 o 
   2  -7  10      379.05      379.15      6.27 o 
   3  -7  10       23.31       23.39      1.25 o 
   4  -7  10        0.73        1.09      1.09 o 
   5  -7  10        7.36       10.15      4.75 o 
  -6  -6  10        0.01       -2.71      3.63 o 
  -5  -6  10        0.58        0.81      4.17 o 
  -4  -6  10       34.68       23.17      3.97 o 
  -3  -6  10       14.88       15.35      1.30 o 
  -2  -6  10      234.50      230.45      7.43 o 
  -1  -6  10        0.90        0.35      0.64 o 
   0  -6  10       27.13       24.97      1.98 o 
   1  -6  10       58.43       55.11      1.69 o 
   2  -6  10      100.95      110.35      1.76 o 
   3  -6  10      117.16      126.96      6.37 o 
   4  -6  10        0.62        0.65      0.94 o 
   5  -6  10       11.17       11.46      3.82 o 
  -5  -5  10       73.08       85.92     13.13 o 
  -4  -5  10        8.99        5.69      1.72 o 
  -3  -5  10        3.45        3.85      1.41 o 
  -2  -5  10       79.38       73.33      2.73 o 
  -1  -5  10        0.24        0.01      0.56 o 
   0  -5  10       94.29       85.47      1.40 o 
   1  -5  10      163.65      165.48      2.60 o 
   2  -5  10      891.20      886.49     17.18 o 
   3  -5  10      881.12      897.32     28.68 o 
   4  -5  10        5.26        4.17      1.15 o 
   5  -5  10        6.73        6.99      1.52 o 
   6  -5  10       25.29       29.13     11.82 o 
  -6  -4  10       17.88       21.28      4.71 o 
  -5  -4  10       39.86       43.59      4.61 o 
  -4  -4  10       20.55       16.73      2.83 o 
  -3  -4  10      202.83      205.84      6.73 o 
  -2  -4  10       51.55       54.29      1.77 o 
  -1  -4  10       52.93       47.20      5.05 o 
   0  -4  10      117.15      111.30      2.15 o 
   1  -4  10      107.53       99.11      1.26 o 
   2  -4  10     1555.96     1628.96     35.31 o 
   3  -4  10       25.59       21.46      1.71 o 
   4  -4  10       30.89       25.07      2.35 o 
   5  -4  10        3.97        3.45      1.08 o 
   6  -4  10        4.24        1.96      1.01 o 
  -6  -3  10        3.34        5.57      3.41 o 
  -5  -3  10       55.43       65.66      5.52 o 
  -4  -3  10       25.32       20.82      1.64 o 
  -3  -3  10       17.17       19.08      2.00 o 
  -2  -3  10      138.65      146.83      6.44 o 
  -1  -3  10      207.38      205.71      5.41 o 
   0  -3  10      240.18      257.95      3.82 o 
   1  -3  10        1.98        2.26      1.29 o 
   2  -3  10       11.42        9.18      0.35 o 
   3  -3  10      686.80      673.42     24.85 o 
   4  -3  10       72.34       66.74      4.89 o 
   5  -3  10       68.53       67.40      5.15 o 
   6  -3  10        3.30        2.40      1.24 o 
  -6  -2  10        0.51        1.51      2.46 o 
  -5  -2  10       90.43       95.87      8.82 o 
  -4  -2  10       70.21       62.77      3.36 o 
  -3  -2  10       95.28       99.07      2.29 o 
  -2  -2  10        9.47       12.59      1.35 o 
  -1  -2  10       14.20       20.13      1.11 o 
   0  -2  10      410.20      425.44      5.54 o 
   1  -2  10       79.20       78.65      4.58 o 
   2  -2  10      183.07      171.80      3.29 o 
   3  -2  10       35.67       30.09      1.03 o 
   4  -2  10      379.08      351.65     14.46 o 
   5  -2  10       15.45       11.71      0.99 o 
   6  -2  10       23.24       22.60      2.25 o 
  -6  -1  10        0.23        1.28      2.32 o 
  -5  -1  10       17.69       18.13      2.47 o 
  -4  -1  10      171.12      163.29      3.34 o 
  -3  -1  10        0.84        2.58      0.83 o 
  -2  -1  10       91.10       80.22      1.91 o 
  -1  -1  10     1217.28     1215.60     15.99 o 
   0  -1  10      431.13      504.70     10.42 o 
   1  -1  10      162.85      164.51      3.26 o 
   2  -1  10       12.64        9.50      0.93 o 
   3  -1  10       94.68       91.51      4.07 o 
   4  -1  10        2.22        1.81      0.66 o 
   5  -1  10       42.67       37.76      1.94 o 
   6  -1  10        0.47       -0.39      0.99 o 
  -6   0  10        0.02       -0.92      2.69 o 
  -5   0  10        2.24        1.47      0.90 o 
  -4   0  10        0.59        0.32      0.98 o 
  -3   0  10       71.96       67.24      1.96 o 
  -2   0  10       32.62       29.58      1.44 o 
  -1   0  10      438.98      441.95      6.09 o 
   0   0  10     1694.30     1832.61     31.66 o 
   1   0  10      812.00      909.24     22.39 o 
   2   0  10        7.76        7.45      0.47 o 
   3   0  10       62.92       67.46      2.61 o 
   4   0  10        3.37        2.62      0.85 o 
   5   0  10       90.23       81.70      3.74 o 
   6   0  10        4.93        3.86      1.14 o 
   7   0  10        2.64        6.00      2.80 o 
  -6   1  10        3.65        3.38      3.25 o 
  -5   1  10        2.40        1.65      0.87 o 
  -4   1  10      174.51      166.27      3.65 o 
  -3   1  10      100.11      105.38      3.56 o 
  -2   1  10      138.11      134.23      6.20 o 
  -1   1  10       14.26       19.74      1.02 o 
   0   1  10       44.20       49.21      2.68 o 
   1   1  10     1540.83     1683.99     25.99 o 
   2   1  10      311.53      312.92      6.63 o 
   3   1  10        1.96        5.38      0.78 o 
   4   1  10        1.88        2.77      0.99 o 
   5   1  10       70.09       63.02      1.91 o 
   6   1  10       10.67        6.75      1.57 o 
   7   1  10        0.72        1.95      4.00 o 
  -6   2  10        0.34        2.61      3.15 o 
  -5   2  10        0.02        0.84      1.16 o 
  -4   2  10       28.35       33.96      1.83 o 
  -3   2  10      771.33      702.91     18.16 o 
  -2   2  10       21.22       22.10      1.63 o 
  -1   2  10       12.89       14.73      1.39 o 
   0   2  10      111.36      119.82      5.59 o 
   1   2  10       17.51       22.84      0.91 o 
   2   2  10        6.89        6.50      0.77 o 
   3   2  10      134.13      121.89      2.06 o 
   4   2  10      348.76      367.52      4.63 o 
   5   2  10       61.52       61.05      1.99 o 
   6   2  10        0.01       -0.30      1.17 o 
   7   2  10        1.64       -1.47      2.41 o 
  -6   3  10       29.67       35.19      3.80 o 
  -5   3  10        1.57        0.90      1.72 o 
  -4   3  10       24.12       23.33      1.97 o 
  -3   3  10      127.30      112.78      2.73 o 
  -2   3  10      388.95      395.72      6.68 o 
  -1   3  10        5.15        5.64      1.35 o 
   0   3  10      423.32      442.16      5.97 o 
   1   3  10       24.62       29.71      1.04 o 
   2   3  10       40.70       43.06      1.49 o 
   3   3  10        7.51       10.61      1.54 o 
   4   3  10      171.22      173.92      2.97 o 
   5   3  10       17.75       18.30      2.11 o 
   6   3  10       87.48       94.13      6.53 o 
   7   3  10        1.49        0.14      3.17 o 
  -5   4  10        7.30        4.27      2.48 o 
  -4   4  10       34.75       34.74      2.64 o 
  -3   4  10      225.71      217.54      3.97 o 
  -2   4  10      722.57      694.99     12.56 o 
  -1   4  10      297.51      281.21     11.09 o 
   0   4  10      463.18      479.30      6.36 o 
   1   4  10      350.94      332.81      8.27 o 
   2   4  10      566.04      593.15      8.53 o 
   3   4  10        0.95        3.43      0.83 o 
   4   4  10        9.77        9.09      1.20 o 
   5   4  10       79.47       70.94      4.44 o 
   6   4  10        0.28       -1.14      1.71 o 
   7   4  10       10.78        8.81      3.36 o 
  -5   5  10        0.88        1.63      1.53 o 
  -4   5  10        5.05        4.22      1.85 o 
  -3   5  10      105.83      102.63      2.92 o 
  -2   5  10       15.29       22.16      2.14 o 
  -1   5  10        0.59        0.62      1.14 o 
   0   5  10       83.96       84.83      2.56 o 
   1   5  10        6.49        7.98      1.30 o 
   2   5  10       47.87       49.14      1.88 o 
   3   5  10        1.08        4.76      1.16 o 
   4   5  10       38.62       42.56      2.78 o 
   5   5  10        0.03       -0.08      0.90 o 
   6   5  10       23.23       28.55      2.83 o 
   7   5  10        2.93        1.25      2.07 o 
  -5   6  10       21.85       27.14      2.99 o 
  -4   6  10       57.62       65.85      2.80 o 
  -3   6  10        1.83        2.67      1.47 o 
  -2   6  10        2.81        1.66      1.39 o 
  -1   6  10      402.81      373.52      5.40 o 
   0   6  10        3.40        2.79      1.28 o 
   1   6  10      294.81      295.89      7.68 o 
   2   6  10      151.17      144.20      3.46 o 
   3   6  10       60.18       64.53      2.95 o 
   4   6  10       35.33       30.65      1.78 o 
   5   6  10        4.47        3.07      0.86 o 
   6   6  10        5.09        1.90      2.48 o 
  -5   7  10        3.26        1.84      1.81 o 
  -4   7  10       23.67       14.21      6.55 o 
  -3   7  10       35.60       38.27      3.65 o 
  -2   7  10       25.89       21.69      1.94 o 
  -1   7  10      226.95      206.69      3.68 o 
   0   7  10        3.47        4.29      1.28 o 
   1   7  10        1.92        1.58      1.48 o 
   2   7  10       12.30       12.14      1.56 o 
   3   7  10        8.31       35.41      4.72 o 
   4   7  10       26.60       23.22      1.80 o 
   5   7  10       13.20        9.33      1.79 o 
   6   7  10        7.33        1.40      2.18 o 
  -4   8  10        1.25       -0.14      2.01 o 
  -3   8  10        0.92        0.82      1.74 o 
  -2   8  10       62.78       56.51      2.90 o 
  -1   8  10       25.60       24.63      1.92 o 
   0   8  10        0.00       -0.16      1.11 o 
   1   8  10        0.10       -0.06      1.12 o 
   2   8  10      256.74      248.88     15.38 o 
   3   8  10      239.86      239.03      7.32 o 
   4   8  10       35.87       39.50      1.78 o 
   5   8  10        2.51        0.93      0.73 o 
   6   8  10        0.09       -0.04      1.44 o 
  -4   9  10       24.21       21.46      7.33 o 
  -3   9  10        0.81        0.89      1.68 o 
  -2   9  10       12.79        8.65      4.84 o 
  -1   9  10      430.24      392.06      6.94 o 
   0   9  10      190.87      187.12      3.73 o 
   1   9  10       40.59       43.32      2.28 o 
   2   9  10       26.57       24.86      1.91 o 
   3   9  10       49.24       60.40      2.59 o 
   4   9  10      294.21      293.05      7.35 o 
   5   9  10        5.07        4.85      2.11 o 
   6   9  10        1.62        1.37      2.56 o 
  -3  10  10       20.54       12.05      6.51 o 
  -2  10  10        2.38        1.24      1.97 o 
  -1  10  10      131.89      118.52      4.42 o 
   0  10  10       36.73       34.43      2.55 o 
   1  10  10       20.85       23.81      2.50 o 
   2  10  10        5.78        6.30      1.79 o 
   3  10  10        2.07        1.81      1.99 o 
   4  10  10       34.30       33.16      2.01 o 
   5  10  10        2.03        1.92      2.71 o 
   6  10  10        4.71        2.29      2.51 o 
  -3  11  10      128.29      122.07      7.35 o 
  -2  11  10       10.24        7.03      2.90 o 
  -1  11  10      129.35      116.31      4.74 o 
   0  11  10       14.84       14.70      2.88 o 
   1  11  10       59.60       60.37      2.83 o 
   2  11  10        0.06        0.07      1.93 o 
   3  11  10        0.30        2.50      1.90 o 
   4  11  10        0.27        6.09      2.20 o 
   5  11  10       35.57       33.42      4.12 o 
  -2  12  10       13.67        9.16      4.37 o 
  -1  12  10       88.46       90.48      4.18 o 
   0  12  10      251.46      241.66      6.40 o 
   1  12  10       21.27       20.94      2.65 o 
   2  12  10        1.57        0.78      1.68 o 
   3  12  10       80.49       84.55      3.74 o 
   4  12  10       17.40       17.06      2.39 o 
   5  12  10       50.90       50.81      4.91 o 
  -1  13  10        3.46        3.96      2.35 o 
   0  13  10        0.03       -1.05      2.18 o 
   1  13  10        0.05        0.25      1.90 o 
   2  13  10        7.84        5.54      2.23 o 
   3  13  10        1.63        2.05      2.83 o 
   4  13  10        4.78        6.77      2.27 o 
   0  14  10       13.52        8.89      3.56 o 
   1  14  10       12.23       11.79      3.02 o 
   2  14  10       37.87       42.87      3.11 o 
   3  14  10        0.01        2.45      3.91 o 
  -2 -12  11        9.44        8.68      2.11 o 
  -1 -12  11       29.91       30.94      5.42 o 
   0 -12  11        4.71        4.86      1.79 o 
   1 -12  11        1.28        1.53      3.73 o 
  -3 -11  11        7.98        5.17      1.16 o 
  -2 -11  11        0.24        0.31      1.32 o 
  -1 -11  11       35.48       40.48      5.16 o 
   0 -11  11        6.90        3.40      1.38 o 
   1 -11  11       12.72       11.82      1.90 o 
   2 -11  11        1.07       -0.14      2.19 o 
  -4 -10  11       17.45       14.93      2.95 o 
  -3 -10  11        3.25        2.19      1.39 o 
  -2 -10  11        3.38        3.62      1.08 o 
  -1 -10  11       18.39       15.88      2.42 o 
   0 -10  11        5.78        3.34      1.19 o 
   1 -10  11       86.67       85.62      3.55 o 
   2 -10  11       25.18       33.39      3.35 o 
   3 -10  11       29.83       30.39      4.63 o 
  -4  -9  11        3.81        2.29      2.16 o 
  -3  -9  11        0.24       -0.14      0.98 o 
  -2  -9  11       15.85       13.96      2.19 o 
  -1  -9  11        0.03       -0.36      0.76 o 
   0  -9  11       91.87       84.65      6.15 o 
   1  -9  11       14.11       12.58      1.49 o 
   2  -9  11       14.54       20.38      1.71 o 
   3  -9  11       35.66       41.31      6.56 o 
   4  -9  11        2.74        3.52      3.95 o 
  -5  -8  11        2.16       -0.09      2.14 o 
  -4  -8  11       19.87       19.36      2.40 o 
  -3  -8  11       55.14       57.96      3.55 o 
  -2  -8  11       15.48       13.78      1.39 o 
  -1  -8  11       34.40       27.09      2.69 o 
   0  -8  11       35.66       22.71      1.86 o 
   1  -8  11       84.01       77.29      3.90 o 
   2  -8  11        1.78        3.16      1.04 o 
   3  -8  11       45.79       49.96      3.72 o 
   4  -8  11       25.18       22.79      3.03 o 
  -5  -7  11        0.22        0.41      2.46 o 
  -4  -7  11        3.37        0.73      2.22 o 
  -3  -7  11      101.66       92.09      5.24 o 
  -2  -7  11      177.56      155.59      9.55 o 
  -1  -7  11        0.95        0.00      0.72 o 
   0  -7  11        8.36        6.31      0.76 o 
   1  -7  11       11.06       11.40      1.29 o 
   2  -7  11       16.81       15.91      1.08 o 
   3  -7  11        0.66        0.65      0.73 o 
   4  -7  11      160.34      193.25     22.73 o 
   5  -7  11        4.38        6.80      2.35 o 
  -5  -6  11        0.26       -0.11      2.35 o 
  -4  -6  11       36.41       31.91      5.31 o 
  -3  -6  11        3.48        4.06      1.40 o 
  -2  -6  11       68.79       71.58      3.07 o 
  -1  -6  11       61.19       58.47      3.36 o 
   0  -6  11       24.42       21.43      1.55 o 
   1  -6  11      207.47      190.46      3.00 o 
   2  -6  11       33.63       34.80      1.07 o 
   3  -6  11        6.71        7.49      1.38 o 
   4  -6  11       14.72       17.47      1.22 o 
   5  -6  11        0.07        0.70      2.18 o 
  -6  -5  11       16.07       16.72      4.63 o 
  -5  -5  11        0.83       -2.27      2.77 o 
  -4  -5  11       58.45       55.26      8.46 o 
  -3  -5  11      461.20      463.01      7.18 o 
  -2  -5  11      722.35      667.12     29.13 o 
  -1  -5  11      245.57      223.42     11.81 o 
   0  -5  11      116.62      111.26      3.72 o 
   1  -5  11        2.00        0.71      0.46 o 
   2  -5  11      127.84      129.04      3.11 o 
   3  -5  11      179.38      177.84      7.82 o 
   4  -5  11        5.14        5.08      0.89 o 
   5  -5  11       23.95       24.13      8.15 o 
  -5  -4  11       18.15       22.80      4.22 o 
  -4  -4  11        0.45       -0.21      0.86 o 
  -3  -4  11      176.38      198.12      8.74 o 
  -2  -4  11      138.49      136.39      5.53 o 
  -1  -4  11        0.63        0.19      0.59 o 
   0  -4  11      310.64      308.00      5.69 o 
   1  -4  11        2.10        1.34      0.26 o 
   2  -4  11       52.44       58.58      3.38 o 
   3  -4  11      167.68      165.12      8.63 o 
   4  -4  11        6.22        5.41      0.98 o 
   5  -4  11       57.06       51.49      5.67 o 
   6  -4  11        1.25        2.86      3.02 o 
  -6  -3  11       24.86       26.29      5.56 o 
  -5  -3  11       81.58      101.20      4.93 o 
  -4  -3  11        0.13        0.80      0.92 o 
  -3  -3  11       42.68       36.26      1.88 o 
  -2  -3  11        2.76        3.64      0.76 o 
  -1  -3  11      244.50      242.20      6.52 o 
   0  -3  11      156.23      174.92      3.32 o 
   1  -3  11      928.20      851.53     35.63 o 
   2  -3  11       67.50       63.57      3.31 o 
   3  -3  11       66.90       63.76      2.54 o 
   4  -3  11       86.89       78.32      3.69 o 
   5  -3  11        0.08        0.20      0.87 o 
   6  -3  11        7.89        8.50      2.19 o 
  -6  -2  11        7.38        8.98      4.88 o 
  -5  -2  11       51.80       59.59      5.32 o 
  -4  -2  11       21.17       19.52      2.51 o 
  -3  -2  11      177.19      177.12      6.68 o 
  -2  -2  11      454.06      450.05      8.99 o 
  -1  -2  11      303.81      306.18      5.58 o 
   0  -2  11       15.45       15.94      1.05 o 
   1  -2  11      425.13      440.32     17.77 o 
   2  -2  11      100.13       96.04      5.27 o 
   3  -2  11      209.89      205.71      7.05 o 
   4  -2  11       38.17       37.56      1.49 o 
   5  -2  11       53.46       49.02      4.63 o 
   6  -2  11       12.73       12.09      1.74 o 
  -6  -1  11       56.83       68.51      5.34 o 
  -5  -1  11       11.75        8.09      3.53 o 
  -4  -1  11       96.47      101.32      6.81 o 
  -3  -1  11       70.23       76.36      2.03 o 
  -2  -1  11      141.85      157.03      2.49 o 
  -1  -1  11      451.65      427.94      4.71 o 
   0  -1  11        0.29        0.01      0.31 o 
   1  -1  11      208.45      255.79      6.12 o 
   2  -1  11        1.10        2.89      1.09 o 
   3  -1  11      160.43      156.02      5.32 o 
   4  -1  11      410.52      405.01     22.21 o 
   5  -1  11       90.98       89.04      4.15 o 
   6  -1  11        3.35        2.15      1.13 o 
  -6   0  11       10.09       11.00      3.53 o 
  -5   0  11        1.39        4.35      2.57 o 
  -4   0  11        3.94        5.03      1.13 o 
  -3   0  11       37.35       44.73      1.53 o 
  -2   0  11      115.37      115.70      2.04 o 
  -1   0  11      280.89      290.85      4.19 o 
   0   0  11       33.25       37.12      1.00 o 
   1   0  11       62.35      103.79      3.41 o 
   2   0  11      190.79      157.71      1.48 o 
   3   0  11        1.62        1.27      0.45 o 
   4   0  11        0.30        2.35      1.21 o 
   5   0  11       12.68        9.53      1.45 o 
   6   0  11       12.91       12.80      1.34 o 
  -6   1  11        0.38       -0.10      2.77 o 
  -5   1  11        0.41       -0.13      0.74 o 
  -4   1  11       57.29       50.87      2.47 o 
  -3   1  11       12.43       14.35      4.01 o 
  -2   1  11       16.01       17.64      1.10 o 
  -1   1  11       48.58       44.86      1.33 o 
   0   1  11      649.99      680.69     23.14 o 
   1   1  11      297.05      335.61      7.11 o 
   2   1  11      381.92      408.08      6.31 o 
   3   1  11       64.92       71.06      1.41 o 
   4   1  11      108.92      106.61      4.21 o 
   5   1  11       23.08       22.38      2.18 o 
   6   1  11        0.07        0.55      1.01 o 
   7   1  11        8.92        6.73      4.46 o 
  -6   2  11       12.39       14.74      3.33 o 
  -5   2  11       14.59       13.43      2.24 o 
  -4   2  11       63.04       68.90      2.73 o 
  -3   2  11        1.81        1.22      1.72 o 
  -2   2  11       54.73       50.35      2.37 o 
  -1   2  11     1160.31     1203.62     23.49 o 
   0   2  11      325.37      351.69      6.33 o 
   1   2  11      120.90      112.73      3.00 o 
   2   2  11      406.04      446.28      4.62 o 
   3   2  11       72.78       84.29      2.36 o 
   4   2  11       64.05       66.40      1.65 o 
   5   2  11       17.60       19.39      2.13 o 
   6   2  11       65.55       62.33     10.88 o 
   7   2  11        2.82        4.02      2.50 o 
  -5   3  11        0.13       -0.33      1.89 o 
  -4   3  11        4.73        5.77      1.86 o 
  -3   3  11      161.01      156.12      3.07 o 
  -2   3  11      166.63      169.14      3.63 o 
  -1   3  11      312.78      304.72      6.14 o 
   0   3  11      128.40      113.13      2.44 o 
   1   3  11      614.54      625.33      8.53 o 
   2   3  11       72.82       77.54      2.07 o 
   3   3  11        0.02        0.99      0.75 o 
   4   3  11       12.68       11.94      1.02 o 
   5   3  11      115.63      123.34      5.01 o 
   6   3  11       37.76       35.52      2.96 o 
   7   3  11        8.80        4.73      4.33 o 
  -5   4  11      101.47      108.29      5.95 o 
  -4   4  11       61.48       66.29      2.46 o 
  -3   4  11      237.00      227.84      4.52 o 
  -2   4  11       36.56       32.02      3.38 o 
  -1   4  11        0.13        0.02      1.09 o 
   0   4  11        7.09        5.45      1.07 o 
   1   4  11      394.71      393.48      5.93 o 
   2   4  11      150.18      154.91      2.83 o 
   3   4  11      332.83      368.32      4.84 o 
   4   4  11        8.81        8.05      1.39 o 
   5   4  11       73.76       78.11      5.61 o 
   6   4  11        0.88        0.63      1.28 o 
   7   4  11        3.56        1.11      1.88 o 
  -5   5  11       10.99        8.59      2.39 o 
  -4   5  11       11.37       17.09      1.92 o 
  -3   5  11       40.16       47.31      2.77 o 
  -2   5  11       14.11       13.07      1.73 o 
  -1   5  11        6.36        5.78      1.47 o 
   0   5  11      555.87      574.25      7.87 o 
   1   5  11        2.05        2.18      1.19 o 
   2   5  11        9.71        9.70      1.37 o 
   3   5  11        1.00        0.96      1.24 o 
   4   5  11       25.00       24.14      1.86 o 
   5   5  11       30.57       25.64      1.62 o 
   6   5  11       50.93       52.87      3.25 o 
   7   5  11        6.11        4.35      2.40 o 
  -5   6  11       34.69       40.20      3.01 o 
  -4   6  11       58.35       64.64      3.76 o 
  -3   6  11       29.83       35.24      2.28 o 
  -2   6  11      137.25      132.88      3.05 o 
  -1   6  11      248.97      241.27      4.79 o 
   0   6  11       57.53       48.73      2.10 o 
   1   6  11       16.16       17.11      1.52 o 
   2   6  11      248.37      248.74     14.77 o 
   3   6  11      179.68      178.91      3.95 o 
   4   6  11      236.34      249.39      3.90 o 
   5   6  11       46.48       44.14      3.07 o 
   6   6  11        0.24       -0.69      1.52 o 
  -5   7  11        0.32        1.48      2.28 o 
  -4   7  11        0.46        1.57      1.70 o 
  -3   7  11        9.50       10.37      2.04 o 
  -2   7  11       37.34       36.74      2.18 o 
  -1   7  11       11.55        8.04      2.01 o 
   0   7  11       39.37       34.70      2.52 o 
   1   7  11      160.10      154.93      5.40 o 
   2   7  11        8.22        7.29      1.47 o 
   4   7  11        1.03        0.87      1.08 o 
   5   7  11        2.16        1.74      0.88 o 
   6   7  11       63.68       70.11      3.56 o 
  -4   8  11       35.55       41.49      3.62 o 
  -3   8  11        3.16        2.46      1.87 o 
  -2   8  11        0.58        2.07      1.57 o 
  -1   8  11      100.79       88.74      2.74 o 
   0   8  11       32.56       35.35      2.94 o 
   1   8  11      156.99      163.58      6.90 o 
   2   8  11        4.29        5.07      1.88 o 
   3   8  11      457.74      480.19     11.78 o 
   4   8  11       21.36       20.73      1.61 o 
   5   8  11       14.40       14.00      1.29 o 
   6   8  11       23.24       22.42      3.88 o 
  -4   9  11        5.93        5.09      2.94 o 
  -3   9  11        3.08        0.74      1.84 o 
  -2   9  11       38.41       37.35      2.86 o 
  -1   9  11        2.28        2.11      1.58 o 
   0   9  11        7.72        6.90      1.82 o 
   1   9  11        2.22        3.65      1.53 o 
   2   9  11        1.98        0.98      1.35 o 
   3   9  11        2.81        3.02      2.89 o 
   4   9  11       45.94       41.20      1.79 o 
   5   9  11        0.17        1.05      2.09 o 
   6   9  11       13.16        1.39      3.27 o 
  -3  10  11        0.90        0.37      2.34 o 
  -2  10  11       12.03       10.66      5.70 o 
  -1  10  11        3.34        2.88      1.82 o 
   0  10  11      121.71      122.11      3.69 o 
   1  10  11       48.42       43.94      2.30 o 
   2  10  11      268.94      266.88     10.21 o 
   3  10  11        7.00        5.66      2.07 o 
   4  10  11        4.87        2.82      1.34 o 
   5  10  11       19.90       19.41      3.55 o 
  -3  11  11       19.15       10.53      4.61 o 
  -2  11  11        8.27        5.31      3.05 o 
  -1  11  11       15.63       15.55      2.76 o 
   0  11  11       84.73       83.90      3.99 o 
   1  11  11        3.75        3.42      1.97 o 
   2  11  11       15.24       18.79      2.01 o 
   3  11  11        0.10        1.27      2.60 o 
   4  11  11       35.07       34.25      2.47 o 
   5  11  11        0.76        4.84      2.51 o 
  -2  12  11       12.39        7.46      3.92 o 
  -1  12  11       22.54       18.82      3.19 o 
   0  12  11      119.56      114.73      3.98 o 
   1  12  11        5.38        2.66      2.48 o 
   2  12  11        3.36        4.03      2.91 o 
   3  12  11        2.19        1.73      3.22 o 
   4  12  11        0.51        0.99      1.60 o 
   5  12  11        2.01        1.82      2.56 o 
  -1  13  11        0.20        1.42      2.18 o 
   0  13  11        3.94        2.53      2.17 o 
   1  13  11        7.96        5.24      2.50 o 
   2  13  11        0.22       -0.47      1.84 o 
   3  13  11       28.27       31.82      4.12 o 
   4  13  11       13.51       16.23      3.28 o 
   0  14  11        6.47        4.52      3.25 o 
   1  14  11        0.22        0.45      2.62 o 
   2  14  11       10.62        7.41      3.06 o 
   3  14  11        0.10        0.50      2.11 o 
  -2 -12  12        0.05       -0.14      1.31 o 
  -1 -12  12        5.78        4.43      1.90 o 
   0 -12  12        3.44        2.59      2.77 o 
   1 -12  12        0.03        0.94      2.20 o 
  -3 -11  12        3.53        2.86      1.80 o 
  -2 -11  12       23.65       23.69      4.50 o 
  -1 -11  12       54.62       53.31     10.00 o 
   0 -11  12        0.07       -0.43      1.19 o 
   1 -11  12        0.02        0.40      2.00 o 
   2 -11  12        0.02        2.04      2.43 o 
  -4 -10  12        0.10        1.62      2.49 o 
  -3 -10  12        0.11       -0.03      0.90 o 
  -2 -10  12        0.12       -0.37      1.01 o 
  -1 -10  12        0.95        1.21      0.95 o 
   0 -10  12       11.55        9.37      1.51 o 
   1 -10  12        9.09        8.01      1.74 o 
   2 -10  12        8.17       11.10      2.76 o 
   3 -10  12       16.94       17.87      3.78 o 
  -4  -9  12        0.20       -1.75      1.75 o 
  -3  -9  12       48.72       45.00      4.24 o 
  -2  -9  12        0.10        0.82      0.97 o 
  -1  -9  12       32.17       30.29      2.86 o 
   0  -9  12      130.63      133.73     10.56 o 
   1  -9  12       23.36       20.41      2.51 o 
   2  -9  12       18.96       21.11      2.83 o 
   3  -9  12       19.79       23.01      3.54 o 
   4  -9  12       10.71       13.77      4.72 o 
  -5  -8  12       12.81       14.90      2.65 o 
  -4  -8  12        3.07        3.81      1.85 o 
  -3  -8  12        2.22        3.09      0.96 o 
  -2  -8  12       12.16       11.52      1.28 o 
  -1  -8  12       21.89       10.01      2.49 o 
   0  -8  12        0.27        0.28      0.86 o 
   1  -8  12      145.33      140.06      7.40 o 
   2  -8  12       31.56       36.54      3.41 o 
   3  -8  12        3.36        2.60      2.43 o 
   4  -8  12       64.30       84.03     14.39 o 
  -5  -7  12       10.98        9.65      3.58 o 
  -4  -7  12        2.53        2.15      3.94 o 
  -3  -7  12        9.00        7.70      1.09 o 
  -2  -7  12       13.03       12.66      1.55 o 
  -1  -7  12      117.44      106.50      6.10 o 
   0  -7  12        0.63        1.10      0.78 o 
   1  -7  12       22.15       16.35      1.42 o 
   2  -7  12       27.52       24.54      3.85 o 
   3  -7  12        2.07        0.99      2.85 o 
   4  -7  12        0.58        2.24      2.11 o 
   5  -7  12       21.43       28.42      9.91 o 
  -5  -6  12        7.92        6.59      5.39 o 
  -4  -6  12       12.86       11.32      2.91 o 
  -3  -6  12       34.20       29.00      2.05 o 
  -2  -6  12      140.00      131.71      5.18 o 
  -1  -6  12       22.28       13.34      2.49 o 
   0  -6  12        5.64        5.65      2.07 o 
   1  -6  12      847.55      846.30     13.86 o 
   2  -6  12      334.65      338.08      4.79 o 
   3  -6  12        9.73        9.19      0.83 o 
   4  -6  12       26.72       32.82      5.45 o 
   5  -6  12        4.08        2.62      2.10 o 
  -5  -5  12        9.63        3.10      3.63 o 
  -4  -5  12       14.97       16.97      4.20 o 
  -3  -5  12      155.15      149.03      4.70 o 
  -2  -5  12       49.96       49.79      4.68 o 
  -1  -5  12       44.43       43.82      2.77 o 
   0  -5  12        3.78        4.72      0.77 o 
   1  -5  12       89.46       81.89      3.18 o 
   2  -5  12        0.47        0.84      0.35 o 
   3  -5  12      355.48      343.83     16.05 o 
   4  -5  12       16.17       14.81      1.93 o 
   5  -5  12       29.94       39.11     11.27 o 
  -5  -4  12        3.17        1.90      2.13 o 
  -4  -4  12        0.05       -0.41      0.64 o 
  -3  -4  12        4.20        6.52      1.60 o 
  -2  -4  12       81.87       81.00      4.62 o 
  -1  -4  12      313.28      308.45     11.60 o 
   0  -4  12       35.83       32.82      1.64 o 
   1  -4  12       47.74       38.62      3.40 o 
   2  -4  12      368.15      345.09     12.06 o 
   3  -4  12        3.32        2.86      0.45 o 
   4  -4  12        0.54       -0.14      0.65 o 
   5  -4  12        2.57        2.21      1.60 o 
   6  -4  12        9.91        7.86      2.35 o 
  -6  -3  12        0.03        0.89      2.87 o 
  -5  -3  12      188.83      230.60     11.18 o 
  -4  -3  12       13.28       14.46      3.76 o 
  -3  -3  12      364.95      375.36     10.80 o 
  -2  -3  12        7.72        9.88      1.03 o 
  -1  -3  12        3.35        4.93      0.75 o 
   0  -3  12        5.56        4.91      0.56 o 
   1  -3  12       34.13       32.09      2.25 o 
   2  -3  12        2.08        3.05      1.33 o 
   3  -3  12       20.35       22.04      2.26 o 
   4  -3  12       77.46       67.18      3.87 o 
   5  -3  12       25.35       22.73      2.74 o 
   6  -3  12        7.09        9.95      2.85 o 
  -6  -2  12        0.19       -1.23      3.98 o 
  -5  -2  12       41.94       48.26      4.12 o 
  -4  -2  12        0.68        2.55      1.15 o 
  -3  -2  12        0.56        9.58      2.47 o 
  -2  -2  12      473.66      455.42     10.55 o 
  -1  -2  12      281.68      286.49      6.86 o 
   0  -2  12      735.75      755.21      8.50 o 
   1  -2  12        0.55       -1.35      1.35 o 
   2  -2  12        7.95       11.58      2.39 o 
   3  -2  12       32.38       29.77      2.68 o 
   4  -2  12       80.17       68.64      3.86 o 
   5  -2  12        0.61        0.14      0.69 o 
   6  -2  12        6.46        6.80      2.91 o 
  -6  -1  12       39.44       47.80      6.26 o 
  -5  -1  12       10.72       10.31      2.97 o 
  -4  -1  12      111.50      101.12     13.26 o 
  -3  -1  12      103.03      100.32      2.37 o 
  -2  -1  12       82.28       82.01      2.34 o 
  -1  -1  12        0.44        0.23      0.58 o 
   0  -1  12     1862.28     2051.34     35.58 o 
   1  -1  12        9.28       13.13      1.38 o 
   2  -1  12       73.86       72.29      3.92 o 
   3  -1  12      233.74      244.71      4.56 o 
   4  -1  12        2.88        3.85      1.19 o 
   5  -1  12       28.73       24.11      1.61 o 
   6  -1  12       22.59       23.27      3.22 o 
  -6   0  12       73.43       94.14      7.32 o 
  -5   0  12        0.07       -0.33      2.18 o 
  -4   0  12      268.21      260.77      8.47 o 
  -3   0  12       23.74       25.17      1.59 o 
  -2   0  12      230.20      224.23      3.33 o 
  -1   0  12        0.01       -0.28      0.74 o 
   0   0  12       36.86       31.95      1.10 o 
   1   0  12      375.37      391.72      8.63 o 
   2   0  12      117.44      115.40      7.21 o 
   3   0  12        5.16        8.68      0.90 o 
   4   0  12      318.05      317.84     14.19 o 
   5   0  12       48.65       46.61      1.80 o 
   6   0  12        4.80        3.36      1.41 o 
  -6   1  12       17.90       19.19      5.53 o 
  -5   1  12       10.07        5.62      1.46 o 
  -4   1  12        0.20        0.81      0.80 o 
  -3   1  12      216.21      227.00      4.04 o 
  -2   1  12        1.30        0.92      1.07 o 
  -1   1  12       81.86       70.00      1.80 o 
   0   1  12      518.47      518.26      9.60 o 
   1   1  12       36.43       36.54      2.44 o 
   2   1  12      485.54      515.42      7.16 o 
   3   1  12       79.78       70.09      1.35 o 
   4   1  12        6.00        3.60      0.66 o 
   5   1  12        0.90        0.34      0.83 o 
   6   1  12        0.27        0.16      1.56 o 
  -5   2  12       19.75       21.40      3.42 o 
  -4   2  12       17.72       17.27      1.64 o 
  -3   2  12      473.20      428.59      7.89 o 
  -2   2  12      121.33      116.35      3.31 o 
  -1   2  12       34.83       36.43      1.79 o 
   0   2  12       11.75       15.55      0.90 o 
   1   2  12     1125.32     1177.13     18.62 o 
   2   2  12      168.67      185.48      3.23 o 
   3   2  12      144.53      141.96      2.29 o 
   4   2  12      485.11      474.90     10.77 o 
   5   2  12       22.54       17.45      1.43 o 
   6   2  12       85.84       75.06      4.00 o 
  -5   3  12       41.39       44.20      3.43 o 
  -4   3  12       13.60       12.37      1.58 o 
  -3   3  12      473.82      455.94      6.19 o 
  -2   3  12      155.19      137.14      3.81 o 
  -1   3  12       34.94       32.17      2.47 o 
   0   3  12      213.93      204.17      3.54 o 
   1   3  12     1780.84     1845.46     18.53 o 
   2   3  12       13.36       14.30      1.17 o 
   3   3  12       55.83       52.83      1.82 o 
   4   3  12       31.43       37.96      2.91 o 
   5   3  12        8.11        7.09      1.53 o 
   6   3  12       14.68       13.36      1.43 o 
   7   3  12        9.61        2.03      2.11 o 
  -5   4  12        7.67        6.86      2.24 o 
  -4   4  12       23.43       24.15      2.35 o 
  -3   4  12        3.23        6.84      1.58 o 
  -2   4  12      135.39      128.15      3.43 o 
  -1   4  12       50.68       49.62      2.06 o 
   0   4  12       60.55       49.76      2.05 o 
   1   4  12       44.37       42.59      2.13 o 
   2   4  12        2.56        0.76      0.98 o 
   3   4  12        1.74        2.48      0.99 o 
   4   4  12        8.80        8.32      1.12 o 
   5   4  12        6.58        6.68      1.07 o 
   6   4  12        5.58        2.11      1.69 o 
  -5   5  12        6.61        8.91      2.00 o 
  -4   5  12       24.02       30.64      2.61 o 
  -3   5  12       51.11       52.11      2.28 o 
  -2   5  12     1717.45     1559.53     28.04 o 
  -1   5  12        0.01        0.57      1.11 o 
   0   5  12       13.92       14.24      1.46 o 
   1   5  12        0.01        0.52      1.39 o 
   2   5  12      396.55      403.80      9.36 o 
   3   5  12       57.50       62.76      2.08 o 
   4   5  12        6.09        9.68      1.45 o 
   5   5  12       23.98       27.19      2.70 o 
   6   5  12       20.44       15.14      2.01 o 
  -5   6  12        3.88        3.12      2.99 o 
  -4   6  12       33.39       38.82      4.53 o 
  -3   6  12        6.94        8.21      1.92 o 
  -2   6  12      511.28      513.92      6.95 o 
  -1   6  12      118.74      105.79      3.70 o 
   0   6  12      169.28      169.28      4.09 o 
   1   6  12       23.21       19.94      1.59 o 
   2   6  12      201.55      203.32     12.57 o 
   3   6  12      113.78      112.53      3.82 o 
   4   6  12       38.30       39.66      2.78 o 
   5   6  12        5.79        3.91      1.30 o 
   6   6  12       51.24       50.02      3.28 o 
  -4   7  12        0.29        1.87      1.98 o 
  -3   7  12        4.84        5.40      1.79 o 
  -2   7  12       11.64        8.78      1.95 o 
  -1   7  12      257.90      230.84      4.10 o 
   0   7  12       77.81       73.38      3.39 o 
   1   7  12        8.23        9.07      1.57 o 
   2   7  12        3.25        2.58      1.28 o 
   3   7  12      147.29      162.26      4.15 o 
   4   7  12        1.97        1.63      1.16 o 
   5   7  12        1.42        1.96      0.95 o 
   6   7  12        8.88        3.54      4.80 o 
  -4   8  12       33.01       37.23      3.78 o 
  -3   8  12       14.86       14.50      5.60 o 
  -2   8  12       37.54       35.47      2.36 o 
  -1   8  12      345.50      315.89      5.99 o 
   0   8  12        0.11       -0.51      1.36 o 
   1   8  12        8.14        6.47      2.09 o 
   2   8  12      368.97      354.43     19.65 o 
   3   8  12       71.47       67.66      6.22 o 
   4   8  12       15.71       15.25      2.30 o 
   5   8  12        9.92        5.29      1.62 o 
   6   8  12        1.14       -1.22      1.81 o 
  -4   9  12       11.80        9.42      3.55 o 
  -3   9  12       37.42       38.92      3.33 o 
  -2   9  12       10.09       12.58      2.20 o 
  -1   9  12       28.20       24.33      4.23 o 
   0   9  12       20.37       19.53      2.44 o 
   1   9  12       46.98       39.24      2.35 o 
   2   9  12       20.96       23.31      1.97 o 
   3   9  12       12.03       14.67      2.01 o 
   4   9  12       38.48       32.97      1.88 o 
   5   9  12       35.24       29.54      4.01 o 
   6   9  12        4.64        1.29      2.48 o 
  -3  10  12       10.56        7.75      3.99 o 
  -2  10  12       48.29       47.17      3.03 o 
  -1  10  12      126.80      114.95      4.39 o 
   0  10  12       82.92       82.46      3.26 o 
   1  10  12       21.30       19.16      2.21 o 
   2  10  12      120.76      129.93      5.91 o 
   3  10  12       21.17       23.76      2.35 o 
   4  10  12       59.37       62.50      3.30 o 
   5  10  12       56.25       56.68      4.42 o 
  -3  11  12       39.13       36.34      3.38 o 
  -2  11  12       88.03       88.52      4.85 o 
  -1  11  12        0.16       -0.06      2.76 o 
   0  11  12        5.23        6.14      2.63 o 
   1  11  12       44.99       41.99      3.28 o 
   2  11  12        9.36        8.88      2.40 o 
   3  11  12        2.51        0.61      2.60 o 
   4  11  12        1.23        0.76      1.44 o 
   5  11  12       18.03       16.66      3.55 o 
  -2  12  12       23.04       17.41      7.15 o 
  -1  12  12        9.57        9.74      4.07 o 
   0  12  12       59.47       53.21      3.63 o 
   1  12  12       82.21       85.57      3.51 o 
   2  12  12       37.30       39.26      3.17 o 
   3  12  12       34.18       35.96      3.16 o 
   4  12  12        1.42        1.64      2.32 o 
  -1  13  12       41.69       42.44      4.37 o 
   0  13  12        0.04       -0.14      2.86 o 
   1  13  12        9.35        9.65      3.09 o 
   2  13  12       22.36       21.57      2.76 o 
   3  13  12        0.00        0.76      2.31 o 
   4  13  12        0.24       -0.46      1.70 o 
   1  14  12        2.39        0.52      1.95 o 
   2  14  12        3.48        2.93      2.25 o 
  -1 -12  13        0.22        0.00      1.23 o 
   0 -12  13        9.65        8.14      3.25 o 
  -3 -11  13        0.76        2.93      2.70 o 
  -2 -11  13       18.70       16.72      3.27 o 
  -1 -11  13      176.93      172.31     45.21 o 
   0 -11  13      134.16      181.24     25.18 o 
   1 -11  13       16.72       26.54      3.85 o 
   2 -11  13        0.21        2.53      4.11 o 
  -3 -10  13        1.09        0.21      1.01 o 
  -2 -10  13       23.40       18.83      3.90 o 
  -1 -10  13       22.84       19.41      3.76 o 
   0 -10  13       35.93       34.24      6.85 o 
   1 -10  13       13.93       16.28      2.70 o 
   2 -10  13       33.63       44.26      8.02 o 
   3 -10  13        0.83        1.35      2.31 o 
  -4  -9  13       10.14        6.65      2.59 o 
  -3  -9  13       10.57        5.74      1.68 o 
  -2  -9  13        3.03        1.53      0.88 o 
  -1  -9  13       52.53       36.81     10.35 o 
   0  -9  13       12.63       11.59      1.80 o 
   1  -9  13        0.21        0.46      1.76 o 
   2  -9  13        8.59        7.97      2.90 o 
   3  -9  13       18.82       21.23      3.16 o 
  -4  -8  13        6.98        6.27      2.36 o 
  -3  -8  13       20.15       16.79      1.38 o 
  -2  -8  13        3.22        2.53      1.33 o 
  -1  -8  13       22.25       19.54      2.61 o 
   0  -8  13        7.28        6.74      1.62 o 
   1  -8  13        2.25        2.12      0.86 o 
   2  -8  13        0.95        0.07      2.05 o 
   3  -8  13        5.64        7.21      2.46 o 
   4  -8  13       40.13       54.86     10.60 o 
  -5  -7  13        0.51        1.70      4.63 o 
  -4  -7  13        7.89        3.53      2.61 o 
  -3  -7  13       38.58       36.25      3.58 o 
  -2  -7  13       27.46       23.38      2.22 o 
  -1  -7  13       96.58       80.50     12.75 o 
   0  -7  13       84.12       79.36      5.37 o 
   1  -7  13        1.94        0.96      0.64 o 
   2  -7  13        0.65        1.02      0.53 o 
   3  -7  13       78.69       80.90      6.86 o 
   4  -7  13        0.14        0.69      3.12 o 
  -5  -6  13       24.35       27.15      4.32 o 
  -4  -6  13       17.86       11.38      3.02 o 
  -3  -6  13        2.53        2.35      1.65 o 
  -2  -6  13        0.03       -0.96      1.09 o 
  -1  -6  13       20.77       14.38      2.12 o 
   0  -6  13      354.40      261.80     35.23 o 
   1  -6  13       95.72       81.28      2.16 o 
   2  -6  13       63.80       51.59      3.32 o 
   3  -6  13        6.35       10.93      2.63 o 
   4  -6  13        0.50        0.21      2.01 o 
   5  -6  13        0.00        0.38      2.45 o 
  -5  -5  13        0.65        0.48      4.23 o 
  -4  -5  13        3.92        1.08      1.80 o 
  -3  -5  13        5.94        5.42      1.26 o 
  -2  -5  13       55.49       47.63      3.77 o 
  -1  -5  13      164.57      128.52     10.22 o 
   0  -5  13        0.04       -0.20      0.45 o 
   1  -5  13      198.37      188.34      8.69 o 
   2  -5  13       21.09       20.94      4.05 o 
   3  -5  13        0.00        0.62      1.43 o 
   4  -5  13        2.74        3.09      2.76 o 
   5  -5  13        1.00        1.29      1.95 o 
  -5  -4  13       17.30       22.56      3.57 o 
  -4  -4  13        0.18       -0.20      1.03 o 
  -3  -4  13       61.61       60.17      5.47 o 
  -2  -4  13       86.68       75.90      7.29 o 
  -1  -4  13        3.62        3.32      1.08 o 
   0  -4  13      555.77      556.89     17.73 o 
   1  -4  13      502.80      477.48      7.63 o 
   2  -4  13       54.96       47.82      2.90 o 
   3  -4  13        0.25        0.42      1.31 o 
   4  -4  13       61.50       47.72     10.80 o 
   5  -4  13        6.96        8.37      3.47 o 
  -5  -3  13        4.49        3.43      2.23 o 
  -4  -3  13       19.70       13.98      4.80 o 
  -3  -3  13       21.62       24.69      2.29 o 
  -2  -3  13       30.53       28.21      2.56 o 
  -1  -3  13       50.99       44.78      1.74 o 
   0  -3  13        1.04        2.33      0.49 o 
   1  -3  13      337.62      348.26      6.79 o 
   2  -3  13      252.69      255.73      5.36 o 
   3  -3  13      271.04      269.03     11.15 o 
   4  -3  13        0.56        1.16      0.84 o 
   5  -3  13       26.64       33.79      3.84 o 
   6  -3  13        0.48       -0.65      1.95 o 
  -5  -2  13        0.83       -0.01      2.12 o 
  -4  -2  13       21.24       15.71      2.00 o 
  -3  -2  13        1.78        1.92      0.84 o 
  -2  -2  13      599.05      581.73      9.05 o 
  -1  -2  13       24.54       23.17      1.60 o 
   0  -2  13        5.16        6.24      0.80 o 
   1  -2  13       21.23       17.86      1.64 o 
   2  -2  13      430.46      416.78      8.53 o 
   3  -2  13        5.63       11.55      4.41 o 
   4  -2  13       31.75       26.16      1.90 o 
   5  -2  13       15.45       14.51      1.85 o 
   6  -2  13        0.45        3.40      2.06 o 
  -5  -1  13        4.43        3.81      2.79 o 
  -4  -1  13       16.25       12.72      1.35 o 
  -3  -1  13       39.32       40.66      1.93 o 
  -2  -1  13      128.44      119.67      2.94 o 
  -1  -1  13      194.26      207.86      4.69 o 
   0  -1  13        6.70        6.71      0.64 o 
   1  -1  13      188.17      187.69      4.10 o 
   2  -1  13       14.01       19.19      2.01 o 
   3  -1  13       33.00       22.25      2.86 o 
   4  -1  13        0.84        2.17      0.69 o 
   5  -1  13       10.27        6.56      1.62 o 
   6  -1  13        3.18        3.80      2.54 o 
  -5   0  13        1.16        2.18      2.53 o 
  -4   0  13       38.67       39.12      2.26 o 
  -3   0  13       72.88       75.60      2.34 o 
  -2   0  13       91.90       80.99      2.25 o 
  -1   0  13      245.80      212.50      2.95 o 
   0   0  13        5.33        5.81      0.76 o 
   1   0  13       55.60       50.17      1.68 o 
   2   0  13      154.59      165.20      5.77 o 
   3   0  13      100.60       99.89      1.95 o 
   4   0  13      302.35      256.54      8.60 o 
   5   0  13       85.69       69.24      3.19 o 
   6   0  13        2.88        1.25      1.55 o 
  -5   1  13        0.78        5.03      2.94 o 
  -4   1  13       45.31       43.09      1.94 o 
  -3   1  13        1.46        1.58      0.98 o 
  -2   1  13      245.48      249.57      4.51 o 
  -1   1  13      865.99      810.79      9.47 o 
   0   1  13       14.57       15.13      0.86 o 
   1   1  13      194.36      201.90      3.76 o 
   2   1  13      206.64      236.78      3.51 o 
   3   1  13      114.34      111.23      2.27 o 
   4   1  13       36.09       29.23      1.34 o 
   5   1  13       70.66       61.63      2.38 o 
   6   1  13       16.34       13.01      1.61 o 
  -5   2  13        2.97        2.65      1.09 o 
  -4   2  13       81.60       75.50      2.17 o 
  -3   2  13       60.62       65.38      4.17 o 
  -2   2  13      117.58      109.23      2.87 o 
  -1   2  13      597.59      561.92      7.18 o 
   0   2  13      103.61       95.78      1.94 o 
   1   2  13        1.83        1.62      0.56 o 
   2   2  13       50.56       53.70      1.78 o 
   3   2  13       37.12       40.38      1.35 o 
   4   2  13       54.05       43.93      2.17 o 
   5   2  13      117.27      100.18      2.82 o 
   6   2  13        9.78        6.68      1.13 o 
  -5   3  13        9.91       12.69      2.34 o 
  -4   3  13       25.23       23.41      2.21 o 
  -3   3  13        6.22        6.42      2.97 o 
  -2   3  13       51.01       45.84      3.35 o 
  -1   3  13       53.89       49.94      1.89 o 
   0   3  13       83.55      102.53      2.90 o 
   1   3  13      100.21      101.62      2.23 o 
   2   3  13       52.63       49.90      1.90 o 
   3   3  13       57.48       73.94      2.04 o 
   4   3  13       42.52       41.26      1.90 o 
   5   3  13      104.62       82.29      2.45 o 
   6   3  13       14.59        9.46      1.15 o 
  -5   4  13       48.72       50.87      2.95 o 
  -4   4  13       29.49       28.62      2.22 o 
  -3   4  13        3.32        3.97      1.83 o 
  -2   4  13       53.59       44.25      2.37 o 
  -1   4  13       97.97      100.39      2.72 o 
   0   4  13       13.09       16.88      2.11 o 
   1   4  13       10.46       11.66      1.33 o 
   2   4  13        1.34        0.79      0.65 o 
   3   4  13      447.67      506.53      6.42 o 
   4   4  13        2.49        2.05      0.99 o 
   5   4  13        4.61        3.13      1.05 o 
   6   4  13       10.78        3.86      2.40 o 
  -5   5  13        0.12       -0.48      2.11 o 
  -4   5  13      143.51      148.09      4.53 o 
  -3   5  13        4.26        6.56      2.17 o 
  -2   5  13        1.37        1.26      1.87 o 
  -1   5  13        9.16        7.12      1.61 o 
   0   5  13      209.22      215.35      5.77 o 
   1   5  13       39.97       34.45      2.52 o 
   2   5  13       64.50       66.58      2.08 o 
   3   5  13      159.34      180.68      3.88 o 
   4   5  13       60.05       55.48      3.13 o 
   5   5  13       50.10       45.18      4.51 o 
   6   5  13        9.92        6.10      3.87 o 
  -5   6  13        1.73        3.05      2.24 o 
  -4   6  13      214.84      240.04     14.72 o 
  -3   6  13       29.07       45.09      2.74 o 
  -2   6  13       32.76       32.56      2.70 o 
  -1   6  13      119.16      103.57      3.20 o 
   0   6  13       25.38       26.75      2.67 o 
   1   6  13       71.97       78.22      5.58 o 
   2   6  13       24.04       24.84      1.64 o 
   3   6  13       16.73       20.93      1.67 o 
   4   6  13       14.29       16.02      1.27 o 
   5   6  13       18.95       17.81      1.82 o 
   6   6  13       56.24       50.40      3.19 o 
  -4   7  13       81.12       95.91      6.83 o 
  -3   7  13       46.25       42.15      2.94 o 
  -2   7  13       20.55       19.23      2.61 o 
  -1   7  13       19.89       17.46      2.10 o 
   0   7  13       18.54       18.44      2.25 o 
   1   7  13      141.48      139.47      5.48 o 
   2   7  13        0.41        1.02      1.90 o 
   3   7  13       22.87       21.92      3.69 o 
   4   7  13        4.56        3.61      1.17 o 
   5   7  13        1.67        0.98      0.89 o 
   6   7  13       12.37        3.50      3.69 o 
  -4   8  13       15.08       15.23      2.80 o 
  -3   8  13      438.61      472.05     12.78 o 
  -2   8  13       24.25       27.29      3.62 o 
  -1   8  13        4.62        3.17      1.59 o 
   0   8  13       67.94       65.95      3.06 o 
   1   8  13       61.24       62.28      3.93 o 
   2   8  13       82.99       80.00      5.06 o 
   3   8  13      101.78      102.04      3.16 o 
   4   8  13        6.96        3.62      1.32 o 
   5   8  13       61.91       71.72      7.43 o 
   6   8  13       35.04       31.20      2.82 o 
  -3   9  13       25.28       25.98      3.10 o 
  -2   9  13        6.46        9.24      2.79 o 
  -1   9  13       28.69       27.55      2.31 o 
   0   9  13        4.57        4.20      1.65 o 
   1   9  13       14.10       11.86      1.96 o 
   2   9  13        0.00        0.50      1.37 o 
   3   9  13        7.62       11.84      3.25 o 
   4   9  13       13.93       14.59      1.60 o 
   5   9  13       30.07       27.06      3.76 o 
   6   9  13       18.61        7.01      7.76 o 
  -3  10  13       61.64       74.10      3.74 o 
  -2  10  13       34.47       38.13      3.34 o 
  -1  10  13       51.55       47.44      2.76 o 
   0  10  13        2.42        0.07      1.56 o 
   1  10  13      186.11      177.56      4.04 o 
   2  10  13      135.03      133.82      8.78 o 
   3  10  13        1.07       -0.27      2.34 o 
   4  10  13       15.61       14.30      2.22 o 
   5  10  13        0.00       -2.12      2.12 o 
  -2  11  13       48.19       56.98      3.47 o 
  -1  11  13       21.47       24.50      3.00 o 
   0  11  13       57.53       52.87      3.64 o 
   1  11  13      168.85      171.87      5.73 o 
   2  11  13        0.69       -0.02      1.49 o 
   3  11  13        1.48        0.77      1.72 o 
   4  11  13        5.62        5.52      2.45 o 
   5  11  13        7.13        4.87      2.88 o 
  -2  12  13       26.84       28.54      3.22 o 
  -1  12  13        0.08        0.44      2.24 o 
   0  12  13       44.83       47.08      3.52 o 
   1  12  13        1.25        0.04      2.17 o 
   2  12  13        0.02        0.40      1.86 o 
   3  12  13        0.29       -0.07      2.76 o 
   4  12  13        4.07        6.36      2.04 o 
  -1  13  13       24.34       28.83      3.25 o 
   0  13  13       25.99       30.83      3.51 o 
   1  13  13       19.98       16.28      3.56 o 
   2  13  13       15.81       11.97      3.40 o 
   3  13  13        0.17        1.72      2.96 o 
   1  14  13       58.55       53.70      3.63 o 
   2  14  13       94.84       97.16      9.83 o 
  -2 -11  14       36.55       34.72      5.51 o 
  -1 -11  14        3.86        3.50      1.34 o 
   0 -11  14        6.76        6.40      2.45 o 
   1 -11  14        8.17        9.86      4.46 o 
  -3 -10  14       49.09       40.86      2.52 o 
  -2 -10  14        1.56        2.58      1.32 o 
  -1 -10  14        0.75        0.23      1.01 o 
   0 -10  14        6.67        6.13      2.69 o 
   1 -10  14        0.03        1.47      3.09 o 
   2 -10  14        0.70        1.14      2.29 o 
  -4  -9  14        5.96        3.75      3.08 o 
  -3  -9  14        7.32        4.63      1.21 o 
  -2  -9  14      113.94      100.44     13.92 o 
  -1  -9  14       34.44       35.02      5.90 o 
   0  -9  14       51.27       54.55     10.93 o 
   1  -9  14       72.43       70.74     13.85 o 
   2  -9  14        2.88        4.45      2.97 o 
   3  -9  14        3.39        3.66      3.26 o 
  -4  -8  14       17.38       17.12      2.32 o 
  -3  -8  14       26.20       18.80      1.96 o 
  -2  -8  14       11.03        9.69      1.61 o 
  -1  -8  14        0.07        0.94      0.82 o 
   0  -8  14       80.55       61.51     15.44 o 
   1  -8  14       53.72       44.35      7.39 o 
   2  -8  14        7.27        8.12      2.75 o 
   3  -8  14       21.07       21.15      6.23 o 
   4  -8  14        0.09        0.11      1.82 o 
  -4  -7  14       17.08        9.25      4.82 o 
  -3  -7  14       59.65       47.38      4.09 o 
  -2  -7  14       75.25       75.10     13.94 o 
  -1  -7  14       21.75       17.46      1.37 o 
   0  -7  14       21.14       15.28      3.79 o 
   1  -7  14        1.43        0.58      0.50 o 
   2  -7  14        7.10       11.05      2.15 o 
   3  -7  14       16.77       18.84      2.51 o 
   4  -7  14        6.09        1.94      1.91 o 
  -5  -6  14        0.20       -0.96      4.46 o 
  -4  -6  14       14.55        8.68      4.51 o 
  -3  -6  14        1.50        1.71      1.18 o 
  -2  -6  14      120.73       99.46      8.11 o 
  -1  -6  14        6.06        4.41      1.02 o 
   0  -6  14       61.18       48.73      3.51 o 
   1  -6  14       23.32       16.40      4.71 o 
   2  -6  14        0.46        0.85      1.91 o 
   3  -6  14        6.84       10.82      2.13 o 
   4  -6  14       15.44       16.93      9.78 o 
   5  -6  14       20.71       25.32      6.99 o 
  -5  -5  14        0.71        0.31      2.49 o 
  -4  -5  14        1.94        1.50      2.33 o 
  -3  -5  14      124.77      112.74     13.96 o 
  -2  -5  14       48.80       39.81      4.30 o 
  -1  -5  14       25.91       23.12      1.92 o 
   0  -5  14        0.89        1.22      0.45 o 
   1  -5  14       47.36       41.98      3.80 o 
   2  -5  14      656.58      644.54     40.43 o 
   3  -5  14       24.72       26.12      3.71 o 
   4  -5  14        5.87        4.06      2.23 o 
   5  -5  14        4.84        2.67      2.63 o 
  -5  -4  14        3.01       -0.16      2.44 o 
  -4  -4  14        4.49        0.84      1.06 o 
  -3  -4  14        1.32       -0.11      1.32 o 
  -2  -4  14      253.83      239.99     32.33 o 
  -1  -4  14      275.34      247.13     24.44 o 
   0  -4  14       76.60       70.22      4.83 o 
   1  -4  14      102.39       96.04      3.61 o 
   2  -4  14      130.74      131.32      3.77 o 
   3  -4  14       48.24       47.07      6.54 o 
   4  -4  14       19.72       30.57      4.10 o 
   5  -4  14        9.49       15.10      2.78 o 
  -5  -3  14       13.98       14.53     11.52 o 
  -4  -3  14       34.40       25.95      3.83 o 
  -3  -3  14       99.93       98.68      3.54 o 
  -2  -3  14      509.49      500.04     14.16 o 
  -1  -3  14      421.01      403.92      6.33 o 
   0  -3  14       45.33       40.35      1.30 o 
   1  -3  14        0.05        0.47      2.00 o 
   2  -3  14      394.51      403.66      8.91 o 
   3  -3  14       31.93       39.88      6.71 o 
   4  -3  14        0.83        0.23      1.83 o 
   5  -3  14        2.72        3.06      1.81 o 
   6  -3  14        9.02        8.37      2.64 o 
  -5  -2  14        0.57       -0.40      2.35 o 
  -4  -2  14        0.13        0.02      0.66 o 
  -3  -2  14       10.28        9.80      1.19 o 
  -2  -2  14       37.52       36.59      2.38 o 
  -1  -2  14      307.73      320.54      8.00 o 
   0  -2  14       46.72       48.66      1.37 o 
   1  -2  14        3.68        4.24      2.35 o 
   2  -2  14        3.61        4.65      1.57 o 
   3  -2  14      967.80     1011.41     27.79 o 
   4  -2  14        3.48        1.93      0.49 o 
   5  -2  14       25.64       30.48      6.22 o 
   6  -2  14        4.18        5.41      3.12 o 
  -5  -1  14        0.05       -1.12      2.39 o 
  -4  -1  14        6.16        4.97      1.28 o 
  -3  -1  14        6.47        5.45      1.10 o 
  -2  -1  14      198.73      183.49      5.82 o 
  -1  -1  14       76.88       90.03      1.91 o 
   0  -1  14      158.23      173.08      2.30 o 
   1  -1  14       69.77       63.99      2.36 o 
   2  -1  14       25.98       17.73      2.22 o 
   3  -1  14        4.32        6.61      2.59 o 
   4  -1  14       11.62       12.94      2.47 o 
   5  -1  14        0.00       -0.18      1.27 o 
   6  -1  14        9.88        9.62      1.91 o 
  -5   0  14        7.47        4.20      3.43 o 
  -4   0  14       31.18       26.58      2.18 o 
  -3   0  14       35.69       32.29      2.01 o 
  -2   0  14        2.42        2.01      0.87 o 
  -1   0  14     1067.33     1047.63     11.24 o 
   0   0  14      525.47      556.36      8.65 o 
   1   0  14       12.26       11.24      0.94 o 
   2   0  14       67.68       72.31      2.87 o 
   3   0  14       30.61       23.87      2.56 o 
   4   0  14        2.53        2.65      0.73 o 
   5   0  14        6.73        5.04      1.02 o 
   6   0  14        0.03        0.31      1.56 o 
  -5   1  14       31.62       28.19      9.85 o 
  -4   1  14       16.38       16.05      1.53 o 
  -3   1  14      248.82      233.93      4.05 o 
  -2   1  14       14.36       12.52      1.17 o 
  -1   1  14        2.06        2.27      1.03 o 
   0   1  14     1746.28     1876.98     29.79 o 
   1   1  14        0.00       -0.08      0.39 o 
   2   1  14      192.90      207.00      2.28 o 
   3   1  14      164.54      166.54      5.32 o 
   4   1  14       40.94       41.24      2.54 o 
   5   1  14        7.92        5.65      1.00 o 
   6   1  14       21.51       15.43      3.63 o 
  -5   2  14        0.99        0.08      1.17 o 
  -4   2  14        0.68        2.10      1.26 o 
  -3   2  14        2.64        1.38      1.11 o 
  -2   2  14        0.01       -0.04      0.99 o 
  -1   2  14       85.18       79.24      1.99 o 
   0   2  14       44.03       39.87      1.18 o 
   1   2  14       23.35       24.67      5.19 o 
   2   2  14        2.08        1.68      0.55 o 
   3   2  14      317.59      302.92      6.63 o 
   4   2  14      116.60       95.58      4.91 o 
   5   2  14        0.35       -0.07      0.57 o 
   6   2  14        5.84        3.96      1.14 o 
  -5   3  14       69.66       72.88      8.73 o 
  -4   3  14        1.79        1.02      1.54 o 
  -3   3  14      117.99      104.34      3.46 o 
  -2   3  14       17.93       15.21      1.76 o 
  -1   3  14        3.73        4.52      1.46 o 
   0   3  14      279.68      280.62      3.98 o 
   1   3  14        2.04        5.95      3.71 o 
   2   3  14      115.48      121.52      2.47 o 
   3   3  14      220.58      220.82      3.49 o 
   4   3  14       34.96       26.49      1.23 o 
   5   3  14       33.21       27.43      1.47 o 
   6   3  14        0.19        0.02      0.94 o 
  -5   4  14       26.86       21.60      3.87 o 
  -4   4  14        4.29        3.73      1.87 o 
  -3   4  14        1.37        1.67      1.32 o 
  -2   4  14      510.59      461.54      8.15 o 
  -1   4  14      104.56       93.81      2.66 o 
   0   4  14       71.92       68.96      4.08 o 
   1   4  14      556.53      551.43      6.85 o 
   2   4  14       33.88       31.47      1.39 o 
   3   4  14        0.35        0.70      0.95 o 
   4   4  14      114.48      104.68      2.30 o 
   5   4  14        1.73        1.45      1.05 o 
   6   4  14        2.80        1.54      1.50 o 
  -5   5  14        6.43        7.73      3.33 o 
  -4   5  14        0.16        1.24      2.07 o 
  -3   5  14       44.29       42.40      2.76 o 
  -2   5  14        0.75       -0.04      1.71 o 
  -1   5  14      145.74      150.29      4.05 o 
   0   5  14       40.79       43.23      2.35 o 
   1   5  14        1.31        1.18      1.17 o 
   2   5  14       34.64       36.23      1.58 o 
   3   5  14       15.85       21.48      1.34 o 
   4   5  14        3.23        2.03      0.93 o 
   5   5  14        0.80        0.35      1.25 o 
   6   5  14       18.38       12.46      7.75 o 
  -4   6  14        1.17        2.44      2.18 o 
  -3   6  14       29.93       30.94      2.30 o 
  -2   6  14       42.72       34.73      2.38 o 
  -1   6  14      363.85      337.52      7.50 o 
   0   6  14      202.23      201.43      4.53 o 
   1   6  14       42.98       45.19      6.60 o 
   2   6  14       18.38       20.39      1.36 o 
   3   6  14       43.77       46.13      2.44 o 
   4   6  14       30.83       34.29      1.69 o 
   5   6  14        0.05       -0.31      0.77 o 
   6   6  14       40.94       36.87      5.66 o 
  -4   7  14        3.02        3.44      2.21 o 
  -3   7  14       21.87       21.05      2.87 o 
  -2   7  14       10.47        7.82      2.33 o 
  -1   7  14      175.18      160.06      4.25 o 
   0   7  14        0.02       -0.17      1.38 o 
   1   7  14       35.81       32.35      2.00 o 
   2   7  14      249.38      248.68     10.47 o 
   3   7  14      258.29      278.31      6.03 o 
   4   7  14       41.89       42.41      2.24 o 
   5   7  14        6.39        4.69      1.07 o 
   6   7  14        0.19        1.08      1.58 o 
  -4   8  14        5.20        3.70      2.24 o 
  -3   8  14        0.57        2.90      2.41 o 
  -2   8  14       64.46       65.37      3.17 o 
  -1   8  14        8.43        5.19      2.16 o 
   0   8  14      176.52      172.18      4.93 o 
   1   8  14      125.22      120.82      3.50 o 
   2   8  14       90.72       92.71      8.40 o 
   3   8  14       37.71       38.95      2.36 o 
   4   8  14        0.02        0.31      0.98 o 
   5   8  14        0.35       -1.15      1.52 o 
   6   8  14        2.45        2.27      3.28 o 
  -3   9  14       25.08       12.76      7.35 o 
  -2   9  14        0.28       -0.06      2.11 o 
  -1   9  14       54.52       52.88      2.98 o 
   0   9  14      485.85      474.92      7.54 o 
   1   9  14       38.93       33.75      5.49 o 
   2   9  14      167.66      168.36     10.74 o 
   3   9  14      126.08      129.51      8.51 o 
   4   9  14        1.65        2.84      2.20 o 
   5   9  14       42.08       38.05      2.86 o 
  -3  10  14       13.45        9.36      4.21 o 
  -2  10  14        0.01       -1.34      2.65 o 
  -1  10  14        1.45        0.58      1.60 o 
   0  10  14       19.79       20.84      2.47 o 
   1  10  14       37.75       41.01      2.71 o 
   2  10  14      115.77      116.09      7.70 o 
   3  10  14        4.18        4.27      1.99 o 
   4  10  14       37.25       42.43      3.23 o 
   5  10  14        0.06        0.23      1.01 o 
  -2  11  14       17.40        8.64      4.15 o 
  -1  11  14        4.47        2.94      2.34 o 
   0  11  14       35.39       32.24      3.00 o 
   1  11  14       69.03       64.79      3.83 o 
   2  11  14       52.55       48.11      3.25 o 
   3  11  14        3.27        3.17      3.46 o 
   4  11  14       15.13       17.77      2.17 o 
   5  11  14        0.91       -1.27      2.57 o 
  -1  12  14       22.77       20.48      3.27 o 
   0  12  14       11.77       10.14      2.46 o 
   1  12  14      132.94      130.86      4.22 o 
   2  12  14        0.75        0.53      1.45 o 
   3  12  14        2.37        0.26      1.83 o 
   4  12  14       14.89       13.98      3.09 o 
   0  13  14       91.10       94.70      4.57 o 
   1  13  14       11.01        8.67      2.92 o 
   2  13  14       14.90       13.34      2.92 o 
   3  13  14        5.88        5.55      3.00 o 
  -1 -11  15       57.22       69.22      7.38 o 
   0 -11  15       13.68       14.40      6.44 o 
   1 -11  15        0.64       -1.54      2.36 o 
  -3 -10  15        0.08       -2.76      2.76 o 
  -2 -10  15        4.73        6.70      2.07 o 
  -1 -10  15        3.37        2.88      2.29 o 
   0 -10  15        2.23        2.75      1.99 o 
   1 -10  15        1.84        1.47      2.12 o 
   2 -10  15       77.72       83.94     16.93 o 
  -3  -9  15        5.28        4.05      1.23 o 
  -2  -9  15        3.62        2.51      1.28 o 
  -1  -9  15       33.06       27.12      5.42 o 
   0  -9  15       19.08       18.41      4.65 o 
   1  -9  15       31.88       38.84      6.25 o 
   2  -9  15       13.16       15.73      3.57 o 
   3  -9  15        9.01       12.05      2.75 o 
  -4  -8  15       30.58       22.09      2.59 o 
  -3  -8  15        0.02        2.12      2.00 o 
  -2  -8  15        0.44        0.16      1.00 o 
  -1  -8  15       14.64       14.86      2.82 o 
   0  -8  15       32.43       29.06      5.41 o 
   1  -8  15       13.73       15.75      2.95 o 
   2  -8  15        1.92        4.00      2.05 o 
   3  -8  15      100.55      123.45     21.05 o 
  -4  -7  15        0.04       -0.70      1.85 o 
  -3  -7  15       10.46        7.17      1.60 o 
  -2  -7  15       13.46        9.69      1.38 o 
  -1  -7  15        1.27       -0.22      0.86 o 
   0  -7  15        0.01        0.35      0.53 o 
   1  -7  15       54.18       55.59      3.71 o 
   2  -7  15       13.33       16.64      3.08 o 
   3  -7  15       23.48       30.73      6.50 o 
   4  -7  15       21.91       27.36      5.24 o 
  -4  -6  15        1.72        0.46      2.20 o 
  -3  -6  15        8.50        5.85      1.65 o 
  -2  -6  15      107.12       83.26      8.91 o 
  -1  -6  15        7.97        6.70      1.12 o 
   0  -6  15       57.50       44.86      7.79 o 
   1  -6  15        0.27        0.46      2.46 o 
   2  -6  15       12.83       13.71      5.65 o 
   3  -6  15       37.58       41.47      8.55 o 
   4  -6  15       40.71       45.36      8.12 o 
  -5  -5  15        1.74        0.17      3.98 o 
  -4  -5  15        0.33       -0.51      2.14 o 
  -3  -5  15      193.08      169.36     15.19 o 
  -2  -5  15       44.40       42.42      7.05 o 
  -1  -5  15        0.29       -0.51      0.76 o 
   0  -5  15       23.16       21.40      3.81 o 
   1  -5  15      127.57      123.12      3.78 o 
   2  -5  15       19.34       20.13      3.50 o 
   3  -5  15        0.04        1.74      2.78 o 
   4  -5  15       46.52       65.92      6.84 o 
   5  -5  15       49.66       57.49      5.66 o 
  -5  -4  15        0.67        0.06      3.69 o 
  -4  -4  15        0.32        0.61      0.94 o 
  -3  -4  15       56.20       51.42      5.89 o 
  -2  -4  15      183.12      164.45     22.33 o 
  -1  -4  15        8.38        6.44      1.24 o 
   0  -4  15       63.18       52.10      9.95 o 
   1  -4  15      165.92      164.96     11.81 o 
   2  -4  15        7.27        8.12      2.38 o 
   3  -4  15        8.62        7.16      2.49 o 
   4  -4  15        3.48        4.25      2.04 o 
   5  -4  15       18.60       21.77      2.70 o 
  -5  -3  15        3.43        0.01      1.89 o 
  -4  -3  15        6.46        1.71      1.40 o 
  -3  -3  15       80.97       84.46      6.38 o 
  -2  -3  15        3.42        2.99      0.99 o 
  -1  -3  15       27.69       21.96      1.83 o 
   0  -3  15        7.56        5.39      0.54 o 
   1  -3  15      704.05      691.09     13.89 o 
   2  -3  15      705.72      692.39     11.58 o 
   3  -3  15       14.32       15.94      2.16 o 
   4  -3  15        0.31       -0.68      1.49 o 
   5  -3  15       15.90       19.81      2.99 o 
  -5  -2  15        1.85        0.07      1.66 o 
  -4  -2  15        0.12       -0.32      1.35 o 
  -3  -2  15       40.67       40.54      2.16 o 
  -2  -2  15      233.62      232.58      3.88 o 
  -1  -2  15        0.87        0.93      0.98 o 
   0  -2  15      197.04      182.05      3.30 o 
   1  -2  15      132.19      136.29      4.17 o 
   2  -2  15      490.14      496.78     10.40 o 
   3  -2  15      148.62      174.49      4.38 o 
   4  -2  15       86.03       85.29      9.38 o 
   5  -2  15       28.32       34.85      4.11 o 
   6  -2  15       10.38       11.14      2.21 o 
  -5  -1  15        1.09       -0.12      1.68 o 
  -4  -1  15       16.47       11.65      4.72 o 
  -3  -1  15       16.64       14.91      1.45 o 
  -2  -1  15      266.31      240.82      7.15 o 
  -1  -1  15       13.01       19.19      6.83 o 
   0  -1  15       63.46       67.17      1.39 o 
   1  -1  15      216.77      214.18      4.88 o 
   2  -1  15       66.38       59.64      8.46 o 
   3  -1  15       27.09       35.18      2.77 o 
   4  -1  15        8.22        4.07      2.85 o 
   5  -1  15        1.88        1.88      1.79 o 
   6  -1  15        0.31        1.76      1.99 o 
  -5   0  15       24.46       23.61      2.82 o 
  -4   0  15       19.94       17.32      5.92 o 
  -3   0  15       13.68        9.99      1.24 o 
  -2   0  15       54.84       59.62      2.46 o 
  -1   0  15      213.49      206.81      3.37 o 
   0   0  15       40.63       43.16      1.63 o 
   1   0  15        7.35        5.74      2.00 o 
   2   0  15      332.73      330.48      5.88 o 
   3   0  15      452.80      472.14      7.90 o 
   4   0  15       94.28       81.18      5.72 o 
   5   0  15        5.19        6.54      1.99 o 
   6   0  15       86.81       93.49      7.16 o 
  -5   1  15       19.36       23.11      3.11 o 
  -4   1  15       11.72       11.23      1.31 o 
  -3   1  15       51.47       45.68      2.36 o 
  -2   1  15       80.23       82.28      2.47 o 
  -1   1  15        1.60        0.48      0.72 o 
   0   1  15        7.18       11.54      1.12 o 
   1   1  15        0.28        8.86     15.85 o 
   2   1  15        0.19        0.28      0.27 o 
   3   1  15        0.40        0.99      0.46 o 
   4   1  15       49.42       39.36      1.56 o 
   5   1  15       55.76       42.81      4.10 o 
   6   1  15       29.31       23.53      4.62 o 
  -5   2  15       11.53        7.76      2.47 o 
  -4   2  15        5.13        5.35      1.41 o 
  -3   2  15       29.42       30.42      1.78 o 
  -2   2  15       44.98       43.16      1.90 o 
  -1   2  15      139.88      134.51      2.54 o 
   0   2  15      143.70      148.09      2.59 o 
   1   2  15       81.80       86.27      2.79 o 
   2   2  15       40.01       39.72      1.19 o 
   3   2  15       13.66       14.15      0.97 o 
   4   2  15      136.39      104.51      2.34 o 
   5   2  15        0.32       -0.80      1.12 o 
   6   2  15       28.31       23.58      2.68 o 
  -5   3  15        5.45        6.66      1.43 o 
  -4   3  15       18.59       23.02      1.92 o 
  -3   3  15       33.64       38.13      3.54 o 
  -2   3  15        6.44        9.43      1.92 o 
  -1   3  15        0.08        0.37      0.96 o 
   0   3  15       37.35       31.05      1.45 o 
   1   3  15       85.85       78.22      1.83 o 
   2   3  15      330.17      340.92      6.53 o 
   3   3  15       22.01       23.17      1.09 o 
   4   3  15       65.07       55.94      2.05 o 
   5   3  15       15.61       13.37      1.42 o 
   6   3  15       14.94       10.69      1.40 o 
  -5   4  15        3.72        7.95      2.77 o 
  -4   4  15       29.43       31.31      2.66 o 
  -3   4  15        0.14        1.08      1.43 o 
  -2   4  15       26.46       27.44      2.53 o 
  -1   4  15       12.09       14.05      1.89 o 
   0   4  15       62.18       60.76      1.97 o 
   1   4  15      175.36      171.43      3.13 o 
   2   4  15      125.06      117.77      4.78 o 
   3   4  15      112.14      126.83      3.74 o 
   4   4  15       23.74       24.77      1.33 o 
   5   4  15       26.73       23.21      1.93 o 
   6   4  15       19.51       14.94      1.70 o 
  -4   5  15        1.03        0.50      1.74 o 
  -3   5  15       41.48       40.10      3.52 o 
  -2   5  15        1.09        1.26      1.86 o 
  -1   5  15       87.04       87.16      3.25 o 
   0   5  15      501.01      514.71      8.02 o 
   1   5  15       81.45       80.52      2.17 o 
   2   5  15       16.04       13.96      1.74 o 
   3   5  15      154.28      164.30      2.90 o 
   4   5  15       33.69       34.55      1.38 o 
   5   5  15       41.95       38.74      1.99 o 
   6   5  15        2.89        1.76      1.66 o 
  -4   6  15       10.39        8.63      2.44 o 
  -3   6  15        1.93        2.18      2.04 o 
  -2   6  15      113.50      115.44      3.86 o 
  -1   6  15        1.80        3.15      1.94 o 
   0   6  15       16.69       13.92      1.68 o 
   1   6  15      153.63      147.20      3.25 o 
   2   6  15        0.15       -0.71      0.93 o 
   3   6  15        2.15        2.32      1.28 o 
   4   6  15        0.00        0.33      0.99 o 
   5   6  15        9.70        8.98      1.39 o 
   6   6  15       10.19        4.30      2.70 o 
  -4   7  15       24.47       22.11      3.44 o 
  -3   7  15       50.43       51.55      3.62 o 
  -2   7  15        0.18       -0.38      1.57 o 
  -1   7  15       38.74       41.30      4.15 o 
   0   7  15       27.06       28.08      2.11 o 
   1   7  15      142.86      140.73      3.50 o 
   2   7  15       62.49       64.96      3.87 o 
   3   7  15       25.60       28.07      3.22 o 
   4   7  15        5.33        4.06      1.32 o 
   5   7  15        0.63        0.85      1.01 o 
   6   7  15       14.64       10.01      6.49 o 
  -3   8  15       20.18       13.93      3.93 o 
  -2   8  15        3.90        4.03      2.08 o 
  -1   8  15       21.59       22.36      2.18 o 
   0   8  15       51.31       47.49      4.13 o 
   1   8  15       48.98       44.55      3.02 o 
   2   8  15       62.71       61.83      3.20 o 
   3   8  15        1.90        3.96      1.68 o 
   4   8  15       19.93       16.87      2.43 o 
   5   8  15       61.20       67.67      6.94 o 
   6   8  15        1.56        1.25      1.68 o 
  -3   9  15       23.58       26.96      3.73 o 
  -2   9  15        8.56        8.76      2.48 o 
  -1   9  15       45.93       48.19      3.38 o 
   0   9  15        4.64        4.05      1.71 o 
   1   9  15      145.24      146.37      4.82 o 
   2   9  15        6.77        6.41      3.01 o 
   3   9  15       76.77       87.58      3.48 o 
   4   9  15        3.32        3.24      1.87 o 
   5   9  15       16.51       10.93      1.98 o 
  -3  10  15        1.78        1.85      7.03 o 
  -2  10  15       68.22       77.46      4.03 o 
  -1  10  15        3.67        2.48      2.39 o 
   0  10  15        0.33       -0.73      1.76 o 
   1  10  15       54.17       54.47      2.96 o 
   2  10  15       29.99       29.57      2.55 o 
   3  10  15        0.94        2.60      2.28 o 
   4  10  15       28.14       30.56      2.64 o 
   5  10  15        3.42        3.21      1.42 o 
  -2  11  15       28.02       21.45      7.19 o 
  -1  11  15       20.74       18.16      4.26 o 
   0  11  15        5.46        5.05      2.74 o 
   1  11  15       32.01       30.22      2.91 o 
   2  11  15       40.08       39.29      2.61 o 
   3  11  15       57.39       63.41      3.69 o 
   4  11  15        9.03       13.29      2.88 o 
  -1  12  15       22.18       22.73      4.86 o 
   0  12  15        0.62        0.87      2.46 o 
   1  12  15       75.52       76.88      3.58 o 
   2  12  15        0.65        1.33      2.03 o 
   3  12  15        8.03        3.79      3.95 o 
   4  12  15        8.84       16.10      2.36 o 
   0  13  15       18.68       12.96      4.47 o 
   1  13  15       28.84       27.17      4.06 o 
   2  13  15        0.74       -2.03      3.28 o 
   3  13  15       21.45       15.14      4.16 o 
  -2 -10  16       32.94       29.23      6.16 o 
  -1 -10  16        0.00        0.42      1.56 o 
   0 -10  16        6.08       10.71      5.70 o 
   1 -10  16        3.65        3.97      2.41 o 
  -3  -9  16        3.12        5.48      1.51 o 
  -2  -9  16       77.31       82.80      8.37 o 
  -1  -9  16        1.96        1.15      2.61 o 
   0  -9  16        4.96        8.94      2.42 o 
   1  -9  16       28.52       38.57      6.27 o 
   2  -9  16        5.72        6.89      4.08 o 
  -3  -8  16       14.85       16.11      2.13 o 
  -2  -8  16       65.31       65.34      7.43 o 
  -1  -8  16        0.00        0.03      0.71 o 
   0  -8  16       44.31       51.30      6.04 o 
   1  -8  16        0.24        1.62      1.91 o 
   2  -8  16       14.24       12.52      3.03 o 
   3  -8  16        1.99        2.72      2.71 o 
  -4  -7  16       43.34       32.23      2.70 o 
  -3  -7  16        1.61       -0.26      0.93 o 
  -2  -7  16       26.49       19.07      2.23 o 
  -1  -7  16       25.22       18.81      2.83 o 
   0  -7  16        0.00        0.15      1.78 o 
   1  -7  16        9.34       10.03      2.33 o 
   2  -7  16       19.94       19.21      3.06 o 
   3  -7  16       24.76       19.20      3.81 o 
   4  -7  16       17.88       14.70      3.65 o 
  -4  -6  16        2.02       -0.07      3.01 o 
  -3  -6  16       28.08       24.55      5.24 o 
  -2  -6  16        0.26        0.71      0.98 o 
  -1  -6  16       19.83       16.19      2.32 o 
   0  -6  16       27.45       23.12      5.31 o 
   1  -6  16       26.75       32.48      4.76 o 
   2  -6  16        6.83        9.52      3.73 o 
   3  -6  16        1.70        2.78      3.22 o 
   4  -6  16        1.37       -0.17      2.53 o 
  -4  -5  16       10.07       -0.33      3.42 o 
  -3  -5  16        9.97        6.26      2.10 o 
  -2  -5  16       57.13       60.33     12.31 o 
  -1  -5  16      106.74      106.60      5.68 o 
   0  -5  16        4.23        2.20      0.53 o 
   1  -5  16        0.09        1.11      1.55 o 
   2  -5  16        0.33        1.35      1.73 o 
   3  -5  16       17.85       18.07      3.16 o 
   4  -5  16        0.37       -0.34      1.87 o 
   5  -5  16        2.38        2.22      3.30 o 
  -5  -4  16       30.98       38.54      6.63 o 
  -4  -4  16       53.26       62.06     17.76 o 
  -3  -4  16        6.28        5.32      1.39 o 
  -2  -4  16       12.59       11.66      1.68 o 
  -1  -4  16      275.80      194.18     30.61 o 
   0  -4  16       13.44        6.96      1.25 o 
   1  -4  16       15.24       10.65      2.37 o 
   2  -4  16       22.50       22.63      3.32 o 
   3  -4  16        0.65        0.50      1.83 o 
   4  -4  16       19.57       24.03      3.16 o 
   5  -4  16       51.64       52.53     10.15 o 
  -5  -3  16        0.02        0.00      1.87 o 
  -4  -3  16       23.24       22.80      2.99 o 
  -3  -3  16        1.20        0.70      1.14 o 
  -2  -3  16       16.31       16.23      2.46 o 
  -1  -3  16       94.03       78.63     12.74 o 
   0  -3  16      215.34      165.57     30.28 o 
   1  -3  16        1.83        1.30      1.78 o 
   2  -3  16      116.89      116.49      8.77 o 
   3  -3  16       23.15       26.52      4.56 o 
   4  -3  16       64.77       72.55      5.98 o 
   5  -3  16        0.58        1.05      2.17 o 
  -5  -2  16        0.58        0.24      2.99 o 
  -4  -2  16        1.53        0.40      1.19 o 
  -3  -2  16       36.75       34.68      2.51 o 
  -2  -2  16       21.25       18.61      1.86 o 
  -1  -2  16      289.75      277.87      7.71 o 
   0  -2  16      994.63      982.73     38.71 o 
   1  -2  16       19.46       15.25      2.35 o 
   2  -2  16        0.00       -1.05      1.48 o 
   3  -2  16        0.67        2.90      2.01 o 
   4  -2  16        6.75        6.47      3.05 o 
   5  -2  16        6.63        6.20      2.71 o 
  -5  -1  16        1.93        0.14      2.02 o 
  -4  -1  16      163.59      139.50     22.05 o 
  -3  -1  16       11.06       12.44      1.42 o 
  -2  -1  16       11.32       10.30      1.63 o 
  -1  -1  16      397.39      370.82      6.52 o 
   0  -1  16        0.28        1.25      0.59 o 
   1  -1  16      413.50      431.97      7.27 o 
   2  -1  16       70.27       60.93      3.79 o 
   3  -1  16      138.01      141.45     12.16 o 
   4  -1  16        4.87        4.72      2.75 o 
   5  -1  16       24.20       26.28      2.91 o 
   6  -1  16       29.52       30.82      3.33 o 
  -5   0  16        2.08        1.64      2.18 o 
  -4   0  16        7.38        4.38      2.63 o 
  -3   0  16       13.17       11.61      1.56 o 
  -2   0  16        0.05        0.36      1.10 o 
  -1   0  16      424.02      401.91      5.01 o 
   0   0  16       11.43       20.04      1.05 o 
   1   0  16     1046.29     1012.03     21.55 o 
   2   0  16        8.76        7.62      1.67 o 
   3   0  16       31.73       25.25      2.84 o 
   4   0  16       43.00       41.47      7.40 o 
   5   0  16       94.91       88.55     11.50 o 
   6   0  16       10.47       10.27      2.93 o 
  -5   1  16        2.48        0.87      2.11 o 
  -4   1  16       30.64       33.46      4.67 o 
  -3   1  16        7.00        8.20      1.86 o 
  -2   1  16        0.45       -0.15      1.00 o 
  -1   1  16        0.42        0.02      0.96 o 
   0   1  16       47.93       40.57      1.57 o 
   1   1  16      466.97      455.86      5.95 o 
   2   1  16        0.25       -0.54      2.82 o 
   3   1  16       21.58       13.50      4.38 o 
   4   1  16      189.82      101.06      3.27 o 
   5   1  16        3.58        4.98      3.67 o 
   6   1  16        1.71        3.16      3.34 o 
  -5   2  16       38.18       44.77      3.74 o 
  -4   2  16       20.72       18.33      1.68 o 
  -3   2  16       45.84       47.49      2.99 o 
  -2   2  16       41.87       43.68      2.20 o 
  -1   2  16      119.47      114.85      2.70 o 
   0   2  16      504.16      511.26      7.62 o 
   1   2  16      139.82      145.03      2.40 o 
   2   2  16      268.63      286.15      5.11 o 
   3   2  16        6.61        5.11      0.88 o 
   4   2  16       10.08        8.59      2.35 o 
   5   2  16       47.50       32.30      1.99 o 
   6   2  16       23.43       14.17      4.12 o 
  -5   3  16        9.56       10.59      2.34 o 
  -4   3  16        0.00        0.97      1.23 o 
  -3   3  16       13.48        9.01      1.93 o 
  -2   3  16      298.21      299.18      5.52 o 
  -1   3  16       10.28       11.55      1.32 o 
   0   3  16      510.03      525.90      6.84 o 
   1   3  16        0.19        0.71      0.91 o 
   2   3  16      373.40      374.49      7.69 o 
   3   3  16       63.27       52.82      1.39 o 
   4   3  16        2.90        2.25      1.12 o 
   5   3  16       33.72       32.02      3.32 o 
   6   3  16        5.37        1.53      2.88 o 
  -4   4  16       17.27       19.47      2.71 o 
  -3   4  16       37.04       31.45     11.96 o 
  -2   4  16       67.48       60.57      3.20 o 
  -1   4  16       22.66       22.40      2.11 o 
   0   4  16       33.22       36.11      1.47 o 
   1   4  16      568.09      580.74      7.42 o 
   2   4  16      560.09      588.74      9.09 o 
   3   4  16      256.16      245.19      4.99 o 
   4   4  16       42.24       35.48      1.36 o 
   5   4  16       53.44       48.16      3.03 o 
   6   4  16        0.97        0.72      1.45 o 
  -4   5  16       33.89       36.71      2.65 o 
  -3   5  16       69.13       61.83      3.50 o 
  -2   5  16       11.13        8.28      2.40 o 
  -1   5  16        6.45        5.10      1.89 o 
   0   5  16        7.70        8.88      2.21 o 
   1   5  16      172.71      165.62      3.70 o 
   2   5  16      328.20      332.71     11.82 o 
   3   5  16      204.65      217.12      7.01 o 
   4   5  16        1.41        1.24      1.07 o 
   5   5  16       18.66       16.98      1.45 o 
   6   5  16        8.29        3.96      1.54 o 
  -4   6  16       15.46       18.15      3.48 o 
  -3   6  16        0.84       -0.45      1.62 o 
  -2   6  16       17.91        7.53      2.99 o 
  -1   6  16       11.86        9.48      3.04 o 
   0   6  16       90.38       98.08      5.35 o 
   1   6  16      210.09      211.25      9.88 o 
   2   6  16       96.06       99.28      5.09 o 
   3   6  16        1.55        2.51      1.33 o 
   4   6  16        8.45        7.44      1.22 o 
   5   6  16       38.08       33.49      1.83 o 
   6   6  16       16.67       14.13      4.60 o 
  -4   7  16        5.24        5.13      2.62 o 
  -3   7  16        5.32        4.89      2.32 o 
  -2   7  16        0.02       -0.02      1.57 o 
  -1   7  16      550.90      518.46     15.97 o 
   0   7  16       12.74       11.74      2.18 o 
   1   7  16       18.62       19.02      2.16 o 
   2   7  16      124.53      128.14      3.98 o 
   3   7  16      106.26      102.37      3.29 o 
   4   7  16       65.48       65.95      2.39 o 
   5   7  16        1.56        2.36      1.23 o 
   6   7  16        0.03        0.36      2.92 o 
  -3   8  16       12.43       12.73      2.65 o 
  -2   8  16       32.39       33.42      3.37 o 
  -1   8  16       17.81       20.21      2.90 o 
   0   8  16       40.19       42.74      3.16 o 
   1   8  16        0.28       -0.53      2.43 o 
   2   8  16       27.94       29.94      2.64 o 
   3   8  16      110.51      111.04      4.23 o 
   4   8  16       30.57       33.45      3.59 o 
   5   8  16        3.19        2.40      1.18 o 
  -3   9  16        1.78        2.29      2.79 o 
  -2   9  16        2.64        2.47      2.58 o 
  -1   9  16        6.05        4.16      1.88 o 
   0   9  16       33.47       29.54      2.37 o 
   1   9  16        0.61        0.85      1.78 o 
   2   9  16       40.84       43.91      3.25 o 
   3   9  16        5.91        7.91      2.59 o 
   4   9  16       44.96       49.65      3.04 o 
   5   9  16        4.97        4.73      1.38 o 
  -2  10  16        1.01        2.33      2.81 o 
  -1  10  16        0.12       -0.03      1.63 o 
   0  10  16      162.58      161.55      4.54 o 
   1  10  16       25.73       24.15      3.14 o 
   2  10  16      110.89      105.06      7.11 o 
   3  10  16       40.28       43.16     28.24 o 
   4  10  16       30.52       19.47      4.92 o 
   5  10  16        6.54        5.23      1.38 o 
  -2  11  16        0.01       -0.60      3.02 o 
  -1  11  16        3.11        2.78      2.55 o 
   0  11  16       13.11       11.19      3.16 o 
   1  11  16        2.43        2.04      2.89 o 
   2  11  16        1.59        1.19      1.74 o 
   3  11  16        0.04        0.48      2.98 o 
   4  11  16        7.51       10.76      2.18 o 
  -1  12  16        0.11       -0.01      2.22 o 
   0  12  16       10.44        8.30      2.51 o 
   1  12  16       31.10       22.92      5.73 o 
   2  12  16       29.79       27.90      4.41 o 
   3  12  16        1.61        2.13      2.33 o 
   1  13  16       12.79       11.68      3.59 o 
   2  13  16        9.80        7.64      2.70 o 
  -1 -10  17       19.88       24.97     11.66 o 
   0 -10  17       13.02       21.61      6.44 o 
   1 -10  17       17.40       23.91      6.73 o 
  -2  -9  17        0.07       -0.44      1.66 o 
  -1  -9  17        6.50        3.54      2.42 o 
   0  -9  17       20.16       27.68      5.39 o 
   1  -9  17        0.05       -1.56      2.94 o 
   2  -9  17        5.01        5.23      5.09 o 
  -3  -8  17       16.07       13.30      1.98 o 
  -2  -8  17        0.04       -0.33      1.14 o 
  -1  -8  17        0.31        1.30      1.63 o 
   0  -8  17       18.56        7.53      8.84 o 
   1  -8  17       42.86       62.40      4.62 o 
   2  -8  17        5.31        4.58      3.97 o 
   3  -8  17       37.98       48.02      6.23 o 
  -3  -7  17       62.09       54.98      6.81 o 
  -2  -7  17       20.25       18.18      3.63 o 
  -1  -7  17       16.20        9.22      4.19 o 
   0  -7  17       30.13       32.13      2.63 o 
   1  -7  17        1.91        1.75      3.01 o 
   2  -7  17       20.55       24.79      3.75 o 
   3  -7  17        0.61        3.37      3.16 o 
  -4  -6  17        1.74        0.85      3.63 o 
  -3  -6  17       18.85       16.91      2.70 o 
  -2  -6  17        4.08        2.28      1.48 o 
  -1  -6  17       18.81       15.53      3.61 o 
   0  -6  17       42.18       41.37      6.11 o 
   1  -6  17       38.41       44.14      6.69 o 
   2  -6  17        0.27       -0.67      1.95 o 
   3  -6  17        0.93        0.60      2.16 o 
   4  -6  17       61.75       81.69      5.28 o 
  -4  -5  17        0.61       -0.24      2.09 o 
  -3  -5  17        1.60        0.27      1.66 o 
  -2  -5  17       21.54       20.95      3.22 o 
  -1  -5  17       21.57       15.57      3.08 o 
   0  -5  17      200.17      115.40     33.10 o 
   1  -5  17      133.53      145.89      7.18 o 
   2  -5  17        1.90        2.10      1.86 o 
   3  -5  17        0.78        1.62      2.34 o 
   4  -5  17        1.00        0.57      2.30 o 
  -4  -4  17        7.26        0.25      1.64 o 
  -3  -4  17        0.03        1.16      1.38 o 
  -2  -4  17       13.68       13.12      3.24 o 
  -1  -4  17       40.01       31.56      2.86 o 
   0  -4  17       83.40       35.16     11.45 o 
   1  -4  17        2.14        1.51      1.91 o 
   2  -4  17        0.40       -0.31      2.02 o 
   3  -4  17       11.41       13.26      2.40 o 
   4  -4  17        0.54        3.40      3.44 o 
   5  -4  17        3.36        7.51      2.98 o 
  -4  -3  17        0.93        0.34      1.03 o 
  -3  -3  17       41.66       45.25      4.21 o 
  -2  -3  17       98.70       93.96     11.28 o 
  -1  -3  17       89.75       79.75     15.95 o 
   0  -3  17        8.81        4.02      0.47 o 
   1  -3  17       26.96       22.76      2.28 o 
   2  -3  17        6.88        6.87      3.23 o 
   3  -3  17       10.11       14.41      3.99 o 
   4  -3  17       51.67       53.57      3.82 o 
   5  -3  17        9.72       16.30      4.15 o 
  -5  -2  17        4.59        0.32      2.43 o 
  -4  -2  17       91.46       90.43     11.12 o 
  -3  -2  17        9.14        9.74      1.36 o 
  -2  -2  17        6.81        5.08      1.09 o 
  -1  -2  17       16.32       17.34      1.10 o 
   0  -2  17       87.68       71.96      4.14 o 
   1  -2  17        5.64        1.80      1.56 o 
   2  -2  17        0.57        0.64      1.69 o 
   3  -2  17        0.16       -0.52      1.91 o 
   4  -2  17        6.29        8.41      2.55 o 
   5  -2  17        4.41        6.65      2.62 o 
  -5  -1  17        2.10       -0.04      2.02 o 
  -4  -1  17        1.31        0.45      1.52 o 
  -3  -1  17        1.32        2.28      1.29 o 
  -2  -1  17        1.73        1.41      0.90 o 
  -1  -1  17      161.30      157.18      4.10 o 
   0  -1  17        1.18        0.84      0.58 o 
   1  -1  17      107.02      127.96      4.88 o 
   2  -1  17        5.02        4.55      2.82 o 
   3  -1  17       18.45       17.19      3.40 o 
   4  -1  17        0.16        1.83      1.67 o 
   5  -1  17       21.56       23.55      4.28 o 
  -5   0  17        0.78        0.24      2.06 o 
  -4   0  17       21.82       11.25      5.39 o 
  -3   0  17       28.16       32.84      1.90 o 
  -2   0  17        1.57        1.07      1.00 o 
  -1   0  17      415.05      413.83      9.33 o 
   0   0  17       46.23       47.36      1.40 o 
   1   0  17      183.57      191.64      8.12 o 
   2   0  17       18.29       18.77      2.86 o 
   3   0  17       90.28       88.47      8.11 o 
   4   0  17        1.72        2.55      1.67 o 
   5   0  17        2.74        2.76      3.88 o 
   6   0  17       54.13       63.09      4.68 o 
  -5   1  17        0.63        0.57      3.01 o 
  -4   1  17       28.57       21.66      7.20 o 
  -3   1  17       16.89       22.67      1.86 o 
  -2   1  17        0.50        1.56      1.08 o 
  -1   1  17      193.78      224.70      4.10 o 
   0   1  17       45.40       49.84      1.59 o 
   1   1  17       21.23       24.34      0.82 o 
   2   1  17       31.09       33.48      3.09 o 
   3   1  17       45.02       44.97      3.40 o 
   4   1  17       55.24       63.40      4.03 o 
   5   1  17        1.71        1.32      3.32 o 
   6   1  17       33.18       26.41      3.26 o 
  -4   2  17       15.65       16.16      3.60 o 
  -3   2  17        5.61       10.87      1.52 o 
  -2   2  17        0.48        0.28      1.05 o 
  -1   2  17       50.05       52.23      2.33 o 
   0   2  17      123.72      119.57      2.37 o 
   1   2  17        7.96        8.55      0.97 o 
   2   2  17       71.71       70.93      1.46 o 
   3   2  17       71.34       66.06      2.81 o 
   4   2  17        0.05        0.48      0.73 o 
   5   2  17       20.10       18.92      2.99 o 
   6   2  17       28.85       28.12      3.23 o 
  -4   3  17        0.01        1.40      1.24 o 
  -3   3  17       18.67       22.07      2.06 o 
  -2   3  17       75.37       84.72      2.80 o 
  -1   3  17      287.88      307.70      4.63 o 
   0   3  17      350.63      339.30      4.55 o 
   1   3  17       36.18       32.75      1.33 o 
   2   3  17        6.63        6.24      1.36 o 
   3   3  17      149.35      138.91      3.39 o 
   4   3  17       97.88       92.45      5.49 o 
   5   3  17        0.22        3.04      2.04 o 
   6   3  17       18.10       19.83      4.25 o 
  -4   4  17        0.07        1.72      1.49 o 
  -3   4  17       23.35       27.44      3.36 o 
  -2   4  17        2.30        2.95      1.61 o 
  -1   4  17       55.71       54.18      2.38 o 
   0   4  17        3.30        4.67      1.48 o 
   1   4  17       11.46        9.42      1.14 o 
   2   4  17       25.23       24.81      2.00 o 
   3   4  17       45.26       41.24      2.64 o 
   4   4  17        4.30        4.27      1.17 o 
   5   4  17       36.35       26.81      1.48 o 
   6   4  17       10.20        7.13      3.28 o 
  -4   5  17       32.69       36.32      6.87 o 
  -3   5  17       93.34       98.77      3.91 o 
  -2   5  17       35.28       31.67      2.55 o 
  -1   5  17       12.73       14.47      1.83 o 
   0   5  17       83.98       86.19      2.66 o 
   1   5  17      230.09      220.24      4.78 o 
   2   5  17      303.34      294.17     14.46 o 
   3   5  17       14.60       14.49      1.88 o 
   4   5  17       18.63       12.73      1.42 o 
   5   5  17        7.93        4.84      1.38 o 
   6   5  17        5.42        3.27      1.28 o 
  -4   6  17       28.38       37.89      4.55 o 
  -3   6  17       26.61       26.36      2.44 o 
  -2   6  17       32.45       33.63      4.76 o 
  -1   6  17      103.34       98.92      3.28 o 
   0   6  17        5.23        5.68      2.39 o 
   1   6  17       57.64       55.36      1.93 o 
   2   6  17       69.52       71.01      3.24 o 
   3   6  17      127.38      129.95      3.95 o 
   4   6  17        6.25        4.72      1.17 o 
   5   6  17        3.71        5.29      1.27 o 
   6   6  17        9.73        8.18      2.70 o 
  -3   7  17       10.27       12.96      2.66 o 
  -2   7  17       25.38       27.35      2.69 o 
  -1   7  17        2.34        1.71      2.00 o 
   0   7  17        0.05        0.01      1.21 o 
   1   7  17        9.74       12.22      2.04 o 
   2   7  17      248.12      238.85     14.73 o 
   3   7  17        2.44        2.64      1.79 o 
   4   7  17        8.48        6.84      1.31 o 
   5   7  17        6.24        3.91      1.27 o 
  -3   8  17        5.83        3.67      2.13 o 
  -2   8  17       21.52       23.65      2.49 o 
  -1   8  17      195.07      191.77      4.66 o 
   0   8  17        0.00        0.32      2.62 o 
   1   8  17        0.63        1.97      1.86 o 
   2   8  17        1.61        0.80      1.60 o 
   3   8  17       16.46       15.93      3.43 o 
   4   8  17       31.05       36.75      3.07 o 
   5   8  17        2.38        3.05      1.28 o 
  -2   9  17        6.41        4.65      2.43 o 
  -1   9  17        6.10        7.40      2.31 o 
   0   9  17       69.75       68.65      2.95 o 
   1   9  17       36.19       31.77      2.54 o 
   2   9  17      111.96      109.28     10.72 o 
   3   9  17        3.44        3.80      4.47 o 
   4   9  17       12.78       15.21      4.01 o 
   5   9  17        7.21        6.03      1.37 o 
  -2  10  17        1.42        0.39      2.50 o 
  -1  10  17        8.02        7.39      2.52 o 
   0  10  17       33.91       34.66      2.73 o 
   1  10  17        0.91        1.63      1.60 o 
   2  10  17       25.72       20.58      2.55 o 
   3  10  17      112.30      112.55      6.49 o 
   4  10  17        0.25        2.01      2.57 o 
  -1  11  17        0.00        0.84      1.85 o 
   0  11  17      132.48      134.35      4.77 o 
   1  11  17      168.87      174.24      5.10 o 
   2  11  17       48.90       52.27      3.17 o 
   3  11  17        0.02        2.58      2.81 o 
   4  11  17       26.65       28.85      7.50 o 
   0  12  17        0.52       -0.53      1.93 o 
   1  12  17        6.14        3.50      2.22 o 
   2  12  17        1.08       -0.64      1.90 o 
   3  12  17       15.50        8.99      4.63 o 
  -2  -9  18        0.84        4.69      1.88 o 
  -1  -9  18        1.18        2.39      3.23 o 
   0  -9  18        0.02        0.43      2.23 o 
   1  -9  18        1.08        1.82      2.40 o 
  -3  -8  18       49.99       41.34      4.19 o 
  -2  -8  18        0.69        1.06      1.82 o 
  -1  -8  18      111.49      138.43     14.37 o 
   0  -8  18        0.44       -0.87      2.15 o 
   1  -8  18       53.97       78.59     15.99 o 
   2  -8  18       61.24       82.83      4.79 o 
  -3  -7  18        2.89        3.46      1.32 o 
  -2  -7  18       26.03       19.49      4.59 o 
  -1  -7  18        0.15        0.73      1.75 o 
   0  -7  18        0.09       -0.91      1.62 o 
   1  -7  18        9.24       14.10      3.14 o 
   2  -7  18       65.01       79.90      5.48 o 
   3  -7  18        0.45        0.86      2.41 o 
  -3  -6  18       13.67        7.54      1.66 o 
  -2  -6  18       46.11       32.62      6.13 o 
  -1  -6  18       15.31        8.17      6.06 o 
   0  -6  18        0.41       -0.47      2.65 o 
   1  -6  18        0.16       -0.55      2.14 o 
   2  -6  18       34.12       52.78      6.31 o 
   3  -6  18      141.98      193.45      9.05 o 
   4  -6  18        0.08        3.12      3.02 o 
  -4  -5  18        5.98       -0.19      2.31 o 
  -3  -5  18       47.71       43.71      4.87 o 
  -2  -5  18       31.44       22.74      2.23 o 
  -1  -5  18      104.70       84.03     15.68 o 
   0  -5  18        5.83        6.46      2.01 o 
   1  -5  18       44.15       47.45      3.12 o 
   2  -5  18       29.89       33.97      3.53 o 
   3  -5  18       63.69       78.90      3.99 o 
   4  -5  18        8.30        8.87      3.30 o 
  -4  -4  18        0.13        0.02      1.98 o 
  -3  -4  18       67.05       63.63      2.79 o 
  -2  -4  18        9.39        7.17      2.24 o 
  -1  -4  18       79.51       53.70      9.25 o 
   0  -4  18       51.91       54.26      2.89 o 
   1  -4  18       34.34       27.36      4.40 o 
   2  -4  18       10.56       15.05      2.88 o 
   3  -4  18        3.26        1.66      1.98 o 
   4  -4  18       65.30       73.46      4.59 o 
   5  -4  18        0.58        3.03      2.41 o 
  -4  -3  18        2.47        0.51      2.29 o 
  -3  -3  18        0.08        0.57      0.97 o 
  -2  -3  18       21.31       22.76      2.44 o 
  -1  -3  18        2.69        2.96      1.30 o 
   0  -3  18       42.98       52.79      6.27 o 
   1  -3  18       21.01       15.78      2.73 o 
   2  -3  18       38.95       38.44      4.53 o 
   3  -3  18       12.93       10.96      2.87 o 
   4  -3  18        4.16        4.12      3.56 o 
   5  -3  18        3.42        4.70      2.39 o 
  -4  -2  18        0.01       -0.16      0.93 o 
  -3  -2  18       71.43       65.88      5.86 o 
  -2  -2  18       45.95       40.02      2.72 o 
  -1  -2  18       46.92       38.79      3.27 o 
   0  -2  18        0.02        0.67      0.39 o 
   1  -2  18        0.05        0.58      1.49 o 
   2  -2  18       27.31       22.34      2.46 o 
   3  -2  18        1.75        0.77      2.43 o 
   4  -2  18        3.52        2.41      2.34 o 
   5  -2  18       32.15       32.27      4.66 o 
  -4  -1  18        1.89        0.14      0.91 o 
  -3  -1  18       38.69       40.67      3.38 o 
  -2  -1  18        3.35        3.88      1.09 o 
  -1  -1  18       50.85       45.03      2.37 o 
   0  -1  18      357.20      370.31      7.05 o 
   1  -1  18        0.01        0.24      1.81 o 
   2  -1  18       46.80       37.50      5.31 o 
   3  -1  18       47.77       51.48      4.20 o 
   4  -1  18        1.80        5.51      2.31 o 
   5  -1  18       23.82       27.98      3.25 o 
  -4   0  18        2.42        0.56      1.26 o 
  -3   0  18        0.68       -0.10      1.01 o 
  -2   0  18        4.47        4.01      1.37 o 
  -1   0  18       81.77       73.80      2.02 o 
   0   0  18      472.91      471.47     16.90 o 
   1   0  18      130.61      124.01      5.02 o 
   2   0  18       36.39       28.69      3.21 o 
   3   0  18        5.63        4.91      2.58 o 
   4   0  18       91.66      103.83      5.30 o 
   5   0  18       10.69       10.06      3.01 o 
  -4   1  18        0.66        0.25      1.49 o 
  -3   1  18        0.14        0.61      1.33 o 
  -2   1  18       12.17       13.77      1.74 o 
  -1   1  18      167.29      169.49      3.53 o 
   0   1  18      100.12      110.48      1.83 o 
   1   1  18       36.74       33.79      2.96 o 
   2   1  18        4.64        2.69      2.21 o 
   3   1  18       27.59       31.07      3.34 o 
   4   1  18        9.35        9.35      2.76 o 
   5   1  18        3.98        6.79      2.57 o 
   6   1  18        1.31        2.83      2.35 o 
  -4   2  18        1.73        0.12      0.94 o 
  -3   2  18        9.79        7.93      3.09 o 
  -2   2  18        0.97        3.95      1.50 o 
  -1   2  18       47.95       46.96      2.18 o 
   0   2  18      740.05      801.35     19.44 o 
   1   2  18      367.61      368.68      4.28 o 
   2   2  18        9.72        6.97      0.66 o 
   3   2  18        2.24        0.97      0.46 o 
   4   2  18       30.94       29.16      5.08 o 
   5   2  18       55.34       64.31      4.41 o 
   6   2  18       13.91       18.94      3.12 o 
  -4   3  18        2.09        1.13      1.39 o 
  -3   3  18        1.27        1.90      1.65 o 
  -2   3  18      128.46      144.49      4.26 o 
  -1   3  18       22.27       27.60      1.71 o 
   0   3  18       71.19       73.55      2.42 o 
   1   3  18      281.80      283.45      4.01 o 
   2   3  18        5.14        2.95      1.37 o 
   3   3  18        9.90        5.24      0.88 o 
   4   3  18        0.97        0.26      0.76 o 
   5   3  18        6.83        3.38      2.21 o 
   6   3  18       55.45       48.34      4.01 o 
  -4   4  18        7.86        9.27      2.02 o 
  -3   4  18        0.63        2.18      1.68 o 
  -2   4  18        0.68        1.01      1.61 o 
  -1   4  18        0.35       -0.20      1.52 o 
   0   4  18       90.28       98.55      3.04 o 
   1   4  18       71.25       71.28      2.07 o 
   2   4  18        4.01        3.30      1.52 o 
   3   4  18       44.13       40.29      1.51 o 
   4   4  18        9.71        7.44      1.39 o 
   5   4  18       25.02       21.26      2.95 o 
   6   4  18        2.64        3.28      2.01 o 
  -4   5  18        0.11        1.33      1.64 o 
  -3   5  18       83.60       99.86      6.75 o 
  -2   5  18       73.48       79.24      4.74 o 
  -1   5  18       18.21       23.56      3.16 o 
   0   5  18       89.73       85.88      2.40 o 
   1   5  18      121.68      131.27      3.00 o 
   2   5  18       17.71       13.73      1.92 o 
   3   5  18       15.66       15.08      1.70 o 
   4   5  18        0.01        0.22      0.75 o 
   5   5  18        0.36        0.27      1.09 o 
   6   5  18        5.13        4.83      2.15 o 
  -3   6  18        0.77        0.27      1.61 o 
  -2   6  18       17.32       16.08      3.90 o 
  -1   6  18        0.79        0.44      1.66 o 
   0   6  18        0.25        0.69      1.47 o 
   1   6  18       15.55       17.54      1.79 o 
   2   6  18      225.60      221.43      8.21 o 
   3   6  18        1.35        0.56      0.89 o 
   4   6  18       56.10       51.22      2.33 o 
   5   6  18        0.86        1.72      1.00 o 
  -3   7  18       22.23       25.84      2.70 o 
  -2   7  18        7.25        8.49      2.04 o 
  -1   7  18       32.84       35.99      2.69 o 
   0   7  18        6.19        4.02      1.94 o 
   1   7  18       74.92       76.71      3.18 o 
   2   7  18       18.81       19.82      1.78 o 
   3   7  18        3.66        6.11      1.73 o 
   4   7  18        2.65        0.53      1.45 o 
   5   7  18        2.04        0.51      1.12 o 
  -3   8  18        9.64        8.13      2.68 o 
  -2   8  18       43.56       57.46      3.48 o 
  -1   8  18        0.54       -0.11      1.71 o 
   0   8  18        7.62        7.05      1.98 o 
   1   8  18        1.08        2.21      1.86 o 
   2   8  18       49.37       50.23      4.25 o 
   3   8  18       55.45       59.62      3.00 o 
   4   8  18        2.27       -1.07      1.83 o 
   5   8  18       27.07       20.83      2.23 o 
  -2   9  18       17.51       14.34      2.56 o 
  -1   9  18        4.19        3.03      2.45 o 
   0   9  18       75.30       72.10     20.79 o 
   1   9  18        4.99        4.83      2.24 o 
   2   9  18       14.48       16.83      2.46 o 
   3   9  18        2.11        1.90      2.58 o 
   4   9  18       65.15       60.11      3.75 o 
   5   9  18       12.83        6.71      2.39 o 
  -2  10  18       53.44       56.56      3.53 o 
  -1  10  18        0.01        1.56      2.02 o 
   0  10  18        3.53        4.76      2.56 o 
   1  10  18        1.21        1.47      1.87 o 
   2  10  18        7.90        8.77      2.55 o 
   3  10  18       17.15       10.76      5.93 o 
   4  10  18       16.92       14.56      3.28 o 
  -1  11  18       18.77       19.33      3.67 o 
   0  11  18       42.05       47.31      4.89 o 
   1  11  18       82.97       78.51      4.47 o 
   2  11  18        1.91        1.69      1.90 o 
   3  11  18        5.37        8.07      2.77 o 
   4  11  18       76.34       88.68      4.11 o 
   0  12  18        1.15        1.03      2.65 o 
   1  12  18       31.42       32.37      3.43 o 
   2  12  18        0.34        1.36      2.45 o 
  -1  -9  19        5.59        1.68      2.52 o 
   0  -9  19        8.09        4.86      5.14 o 
   1  -9  19        6.34        5.42      6.19 o 
  -2  -8  19        3.03        0.39      3.23 o 
  -1  -8  19        0.01        0.52      2.23 o 
   0  -8  19       37.73       48.73      5.17 o 
   1  -8  19        1.01        1.06      2.33 o 
   2  -8  19       31.60       49.32      6.95 o 
  -3  -7  19        6.20        5.68      1.44 o 
  -2  -7  19        8.61        8.91      2.50 o 
  -1  -7  19       16.63       16.03     10.20 o 
   0  -7  19        0.53        0.07      2.15 o 
   1  -7  19        0.53        0.24      2.81 o 
   2  -7  19        2.06        2.20      2.40 o 
   3  -7  19        0.32        3.23      2.68 o 
  -3  -6  19        1.69        1.19      1.30 o 
  -2  -6  19        6.92        4.55      1.63 o 
  -1  -6  19        0.58        1.01      2.57 o 
   0  -6  19       14.84       12.15      2.87 o 
   1  -6  19        1.00        0.70      1.81 o 
   2  -6  19        5.63        6.23      3.01 o 
   3  -6  19       45.62       55.34      7.54 o 
  -3  -5  19        5.64        4.26      1.91 o 
  -2  -5  19        0.58        0.10      1.08 o 
  -1  -5  19        3.05        5.67      2.40 o 
   0  -5  19        1.05        4.10      1.95 o 
   1  -5  19        0.50       -0.38      1.72 o 
   2  -5  19       25.76       27.59      3.09 o 
   3  -5  19       50.93       63.16      3.96 o 
   4  -5  19       12.41       19.21      4.45 o 
  -4  -4  19        0.93        2.98      2.07 o 
  -3  -4  19        0.13       -1.29      1.29 o 
  -2  -4  19       84.24       76.43     15.34 o 
  -1  -4  19        9.46        6.70      1.52 o 
   0  -4  19        0.70        1.32      3.16 o 
   1  -4  19       21.88       18.02      3.85 o 
   2  -4  19        3.21        4.18      2.69 o 
   3  -4  19        6.12        8.40      2.95 o 
   4  -4  19        1.03        3.70      2.74 o 
  -4  -3  19        2.21       -0.13      1.55 o 
  -3  -3  19       33.75       34.16      3.57 o 
  -2  -3  19       59.26       57.03      5.31 o 
  -1  -3  19        3.77        3.46      1.38 o 
   0  -3  19       36.31       53.41      5.91 o 
   1  -3  19       12.71        7.47      2.11 o 
   2  -3  19        6.57        6.87      2.65 o 
   3  -3  19        8.92       12.20      3.10 o 
   4  -3  19       26.17       36.54      3.87 o 
   5  -3  19        6.63        7.21      3.16 o 
  -4  -2  19        5.88        2.38      2.28 o 
  -3  -2  19       45.16       44.09      3.49 o 
  -2  -2  19        9.63       10.26      1.30 o 
  -1  -2  19        4.47        3.61      1.07 o 
   0  -2  19        4.34        2.69      1.51 o 
   1  -2  19      107.86       95.70      3.60 o 
   2  -2  19       12.80       10.24      2.66 o 
   3  -2  19        0.01       -0.10      1.79 o 
   4  -2  19       66.80       82.98     13.69 o 
   5  -2  19        8.54       10.89      2.52 o 
  -4  -1  19       13.67       15.98      7.66 o 
  -3  -1  19        1.06        0.66      1.11 o 
  -2  -1  19        4.18        5.51      1.39 o 
  -1  -1  19       16.76       16.80      1.48 o 
   0  -1  19       39.40       33.85      4.29 o 
   1  -1  19       19.50       20.96      4.82 o 
   2  -1  19      138.51      163.00      6.26 o 
   3  -1  19       48.54       48.89      7.80 o 
   4  -1  19        2.24        1.16      1.68 o 
   5  -1  19        5.23        4.27      2.20 o 
  -4   0  19        5.87        3.15      1.50 o 
  -3   0  19       70.41       67.30      4.13 o 
  -2   0  19        5.38        3.06      1.01 o 
  -1   0  19        0.49        0.07      0.79 o 
   0   0  19       18.81       17.61      1.03 o 
   1   0  19        1.43        0.99      2.12 o 
   2   0  19      106.77      104.75      6.92 o 
   3   0  19       18.21       20.42      3.42 o 
   4   0  19       66.38       85.36      5.04 o 
   5   0  19       15.00       19.12      3.59 o 
  -4   1  19        1.64        1.43      1.46 o 
  -3   1  19        9.83        7.46      3.76 o 
  -2   1  19       32.53       41.05      1.97 o 
  -1   1  19      158.90      161.58      3.02 o 
   0   1  19        7.18        6.90      0.86 o 
   1   1  19       22.64       25.41      0.75 o 
   2   1  19        6.64        7.20      2.68 o 
   3   1  19        1.54       -0.95      2.18 o 
   4   1  19       11.76       15.02      3.06 o 
   5   1  19       87.54      101.57      5.47 o 
  -4   2  19       45.61       46.17      3.47 o 
  -3   2  19        8.05        6.70      4.00 o 
  -2   2  19        3.48        2.03      1.36 o 
  -1   2  19       32.08       30.10      1.69 o 
   0   2  19      138.92      142.06      2.34 o 
   1   2  19        2.48        1.55      0.81 o 
   2   2  19       46.70       38.68      2.29 o 
   3   2  19       43.50       58.33      5.80 o 
   4   2  19      116.66      123.89      5.66 o 
   5   2  19        0.08        1.11      2.25 o 
  -4   3  19      108.67      122.34      6.67 o 
  -3   3  19        3.05        4.12      1.81 o 
  -2   3  19       83.06       92.40      3.01 o 
  -1   3  19       45.68       66.38      2.28 o 
   0   3  19       12.75       16.31      1.33 o 
   1   3  19       81.08       85.43      2.11 o 
   2   3  19      146.67      145.38      3.15 o 
   3   3  19       26.73       22.83      3.50 o 
   4   3  19        4.39        4.08      3.85 o 
   5   3  19       58.85       61.20      4.30 o 
  -4   4  19        4.91        3.94      2.01 o 
  -3   4  19       10.39        8.15      2.09 o 
  -2   4  19        1.32        1.46      1.28 o 
  -1   4  19       13.95       18.66      1.68 o 
   0   4  19       50.88       55.37      1.77 o 
   1   4  19       53.74       55.89      2.12 o 
   2   4  19        3.82        3.92      1.39 o 
   3   4  19        5.34        4.90      1.22 o 
   4   4  19        0.00        1.35      3.31 o 
   5   4  19       11.14        9.58      2.67 o 
  -3   5  19        2.05        1.48      1.69 o 
  -2   5  19       24.95       29.25      2.14 o 
  -1   5  19        0.68        0.39      1.29 o 
   0   5  19        0.42       -0.96      1.18 o 
   1   5  19      130.45      125.00      3.17 o 
   2   5  19       72.80       64.40      6.26 o 
   3   5  19        2.23        0.99      1.22 o 
   4   5  19        4.40        2.99      1.00 o 
   5   5  19        9.69        4.14      2.31 o 
  -3   6  19       46.53       59.02      3.35 o 
  -2   6  19        0.00       -0.06      2.07 o 
  -1   6  19        3.44        3.43      2.03 o 
   0   6  19       38.73       36.80      2.11 o 
   1   6  19        0.32        0.77      1.45 o 
   2   6  19        2.24        3.19      1.33 o 
   3   6  19        5.97        6.95      1.23 o 
   4   6  19        6.93        8.11      1.52 o 
   5   6  19       33.70       22.74      3.70 o 
  -3   7  19        1.09        1.11      2.14 o 
  -2   7  19        0.04        0.93      2.13 o 
  -1   7  19        1.44        3.38      2.27 o 
   0   7  19        5.30        3.99      2.03 o 
   1   7  19        0.20       -0.05      1.23 o 
   2   7  19        5.73        4.29      1.53 o 
   3   7  19        0.06        0.37      1.63 o 
   4   7  19       27.33       23.59      2.15 o 
   5   7  19        4.65        2.80      1.15 o 
  -2   8  19       65.56       74.09      3.67 o 
  -1   8  19        6.90        4.97      1.88 o 
   0   8  19        0.27        1.40      1.64 o 
   1   8  19       11.88       11.71      3.32 o 
   2   8  19        1.10        0.39      1.11 o 
   3   8  19       15.87       18.09      3.13 o 
   4   8  19       56.10       58.81      3.00 o 
   5   8  19       19.87       15.89      3.98 o 
  -2   9  19        0.21        1.52      2.32 o 
  -1   9  19        1.10        4.11      3.16 o 
   0   9  19       46.66       43.99      4.71 o 
   1   9  19        0.65        1.99      1.72 o 
   2   9  19        1.90        1.72      1.62 o 
   3   9  19        0.39        2.48      2.75 o 
   4   9  19        1.25        0.56      1.57 o 
  -1  10  19        7.34        7.39      3.04 o 
   0  10  19        0.17        0.30      1.74 o 
   1  10  19       13.26        6.86      3.85 o 
   2  10  19        2.73        2.02      1.81 o 
   3  10  19       19.58       17.83      4.14 o 
   4  10  19       28.59       39.73      4.72 o 
   0  11  19        1.01        1.09      2.17 o 
   1  11  19       61.26       64.59      3.59 o 
   2  11  19        0.02       -0.98      1.66 o 
   3  11  19        2.42        2.23      2.85 o 
  -1  -8  20        1.91        3.74      2.13 o 
   0  -8  20        5.34        2.93      2.80 o 
   1  -8  20        0.19       -2.60      3.01 o 
  -2  -7  20        4.46        6.34      2.46 o 
  -1  -7  20       18.06       14.09     10.57 o 
   0  -7  20        5.36        1.79      2.02 o 
   1  -7  20        7.41        8.92      2.66 o 
   2  -7  20        9.67       16.17      3.86 o 
  -3  -6  20        8.92        5.53      2.47 o 
  -2  -6  20        4.58        1.21      3.36 o 
  -1  -6  20       17.23       16.86      7.44 o 
   0  -6  20        5.22        4.56      3.52 o 
   1  -6  20        6.80        7.30      3.04 o 
   2  -6  20       41.62       57.76      3.92 o 
   3  -6  20       24.92       29.05      3.61 o 
  -3  -5  20        4.73        6.27      1.95 o 
  -2  -5  20       11.61       12.95      2.62 o 
  -1  -5  20       21.99       23.04      3.17 o 
   0  -5  20        7.59       17.18      3.38 o 
   1  -5  20        2.17        1.20      2.04 o 
   2  -5  20       16.09       14.24      3.37 o 
   3  -5  20       19.25       18.26      4.49 o 
  -3  -4  20       15.34       11.54      1.83 o 
  -2  -4  20       17.50       11.65      2.54 o 
  -1  -4  20        1.06        0.63      3.23 o 
   0  -4  20       79.83      101.25      4.00 o 
   1  -4  20        0.80        1.23      2.25 o 
   2  -4  20        9.44       15.01      3.38 o 
   3  -4  20       92.39      125.07     11.11 o 
   4  -4  20       30.78       38.52      3.59 o 
  -3  -3  20        0.68        1.65      1.83 o 
  -2  -3  20        3.15        1.90      1.16 o 
  -1  -3  20       85.28       79.88     24.42 o 
   0  -3  20      133.67      161.86      8.55 o 
   1  -3  20        0.38        0.03      1.84 o 
   2  -3  20        8.70       12.23      3.04 o 
   3  -3  20        2.45        0.14      3.48 o 
   4  -3  20        1.32        3.05      2.78 o 
  -4  -2  20       54.64       59.01      7.22 o 
  -3  -2  20       29.75       36.37      2.60 o 
  -2  -2  20       86.51       95.15      7.76 o 
  -1  -2  20       23.21       18.53      2.96 o 
   0  -2  20        7.96        8.01      2.84 o 
   1  -2  20       74.55       75.08      4.72 o 
   2  -2  20       48.78       45.11      4.54 o 
   3  -2  20        8.26        4.88      3.60 o 
   4  -2  20        5.49        8.35      2.58 o 
   5  -2  20       52.30       58.56      4.47 o 
  -4  -1  20        3.50        1.45      1.22 o 
  -3  -1  20        5.77        4.50      1.38 o 
  -2  -1  20        3.68        2.14      1.10 o 
  -1  -1  20       36.93       35.78      1.91 o 
   0  -1  20       21.10       22.58      2.80 o 
   1  -1  20      141.41      163.75      8.54 o 
   2  -1  20        2.61        4.90      2.89 o 
   3  -1  20       31.10       27.54      3.48 o 
   4  -1  20        2.80        2.63      2.06 o 
   5  -1  20        3.37        4.54      3.18 o 
  -4   0  20       10.00        3.43      1.95 o 
  -3   0  20       15.74        9.65      4.17 o 
  -2   0  20        8.31        7.80      1.47 o 
  -1   0  20        4.08        2.43      1.04 o 
   0   0  20       28.22       22.94      1.13 o 
   1   0  20       20.83       29.87      3.51 o 
   2   0  20        0.00       -0.81      3.74 o 
   3   0  20       63.01       72.49      4.80 o 
   4   0  20        0.01       -0.17      2.20 o 
   5   0  20        4.95        6.44      3.20 o 
  -4   1  20       41.88       48.52      5.69 o 
  -3   1  20       54.23       58.41      2.53 o 
  -2   1  20       18.57       17.68      2.25 o 
  -1   1  20        1.78        1.16      0.84 o 
   0   1  20        4.57        3.39      0.99 o 
   1   1  20        1.08        1.69      0.52 o 
   2   1  20      171.69      198.12      9.18 o 
   3   1  20       65.29       61.59      4.40 o 
   4   1  20       68.37       62.36      4.67 o 
   5   1  20        2.53        1.42      2.49 o 
  -4   2  20        2.90        1.78      1.37 o 
  -3   2  20        0.09        0.07      1.17 o 
  -2   2  20       12.48        8.84      1.74 o 
  -1   2  20        4.33        3.89      1.19 o 
   0   2  20        6.82        7.75      1.02 o 
   1   2  20       38.82       36.30      2.04 o 
   2   2  20      147.39      107.69      6.15 o 
   3   2  20       13.51       16.44      3.06 o 
   4   2  20        0.27        2.04      2.57 o 
   5   2  20        0.39        0.34      2.19 o 
  -3   3  20       73.43       85.21      4.95 o 
  -2   3  20       12.43        6.91      2.40 o 
  -1   3  20        0.00        0.15      0.97 o 
   0   3  20       13.22       16.93      1.42 o 
   1   3  20       16.56       17.49      1.12 o 
   2   3  20      136.56      125.90      4.57 o 
   3   3  20        0.02        1.02      3.58 o 
   4   3  20      103.52      116.42      5.62 o 
   5   3  20      177.04      181.39      7.70 o 
  -3   4  20       29.02       34.59      2.73 o 
  -2   4  20        0.43        0.70      2.00 o 
  -1   4  20        4.59        5.16      1.54 o 
   0   4  20        7.09        7.08      1.40 o 
   1   4  20       70.02       71.88      2.50 o 
   2   4  20        0.07        0.82      1.36 o 
   3   4  20      110.89       92.08      5.59 o 
   4   4  20        1.09        2.60      3.74 o 
   5   4  20        0.67        0.56      2.11 o 
  -3   5  20        6.28        5.51      1.89 o 
  -2   5  20       62.74       75.24      3.53 o 
  -1   5  20       23.21       23.50      2.10 o 
   0   5  20       16.34       21.12      1.86 o 
   1   5  20      413.67      446.21      6.88 o 
   2   5  20       23.79       28.18      2.92 o 
   3   5  20       62.30       55.68      4.44 o 
   4   5  20        8.79        8.30      4.22 o 
   5   5  20       51.24       47.21      3.99 o 
  -3   6  20        2.89        4.04      1.89 o 
  -2   6  20       22.51       24.99      2.95 o 
  -1   6  20       47.47       49.74      2.65 o 
   0   6  20       70.14       79.07      2.97 o 
   1   6  20        0.62        0.89      1.64 o 
   2   6  20       52.30       50.03      2.12 o 
   3   6  20       71.85       71.04      2.69 o 
   4   6  20        8.52        2.95      1.02 o 
   5   6  20        4.89        3.99      2.24 o 
  -2   7  20       10.12       10.19      2.23 o 
  -1   7  20        0.08        0.27      2.02 o 
   0   7  20        7.39        8.19      1.65 o 
   1   7  20      101.58       96.86      3.45 o 
   2   7  20        3.19        2.32      1.33 o 
   3   7  20       18.38       18.09      2.82 o 
   4   7  20       46.00       36.26      2.14 o 
   5   7  20        0.21        0.81      1.13 o 
  -2   8  20       22.99       35.11      3.74 o 
  -1   8  20       13.32       12.89      2.98 o 
   0   8  20       73.08       79.10      4.55 o 
   1   8  20       22.96       23.72      2.00 o 
   2   8  20       48.14       50.03      2.32 o 
   3   8  20        5.58        0.89      2.25 o 
   4   8  20        6.13        3.96      1.62 o 
  -1   9  20        1.01       -1.90      1.90 o 
   0   9  20       19.14       19.84      2.64 o 
   1   9  20        1.87        2.12      1.79 o 
   2   9  20        0.10        0.19      1.36 o 
   3   9  20       18.62        2.97      3.06 o 
   4   9  20        1.67       -1.24      2.52 o 
  -1  10  20       14.64       12.56      3.46 o 
   0  10  20        0.01       -0.09      1.86 o 
   1  10  20        1.02        0.04      3.34 o 
   2  10  20        8.98        6.02      2.12 o 
   3  10  20       10.29        8.02      3.75 o 
   0  11  20        0.18        1.43      2.32 o 
   1  11  20        0.38       -1.95      2.48 o 
   2  11  20        4.86        3.98      1.93 o 
  -1  -7  21        8.74        6.14      2.81 o 
   0  -7  21        3.33        1.05      2.14 o 
   1  -7  21       14.63       21.17      3.21 o 
   2  -7  21        0.06        0.85      2.42 o 
  -2  -6  21       28.19       29.42      5.27 o 
  -1  -6  21        0.21        1.66      4.07 o 
   0  -6  21        5.27        4.44      2.86 o 
   1  -6  21        0.14        0.11      1.95 o 
   2  -6  21        3.61        3.69      3.03 o 
  -3  -5  21        3.44        7.18      3.76 o 
  -2  -5  21        4.87        5.39      2.46 o 
  -1  -5  21        6.25        8.04      2.82 o 
   0  -5  21        0.11        0.72      1.96 o 
   1  -5  21        0.93        3.01      2.28 o 
   2  -5  21        0.52       -0.12      1.74 o 
   3  -5  21       18.64       32.33      4.19 o 
  -3  -4  21        1.61        1.18      1.94 o 
  -2  -4  21        0.59        2.04      3.53 o 
  -1  -4  21        0.01       -0.11      3.07 o 
   0  -4  21        1.27       -0.57      2.35 o 
   1  -4  21       11.10       10.86      4.01 o 
   2  -4  21       15.54       16.78      3.57 o 
   3  -4  21        0.26        0.80      2.64 o 
   4  -4  21        0.01        1.27      2.67 o 
  -3  -3  21        0.92        2.32      1.55 o 
  -2  -3  21        0.04       -0.91      1.52 o 
  -1  -3  21        4.08        2.90      2.48 o 
   0  -3  21       22.61       25.90      5.59 o 
   1  -3  21       51.78       48.53      4.01 o 
   2  -3  21       12.99       11.93      4.38 o 
   3  -3  21        3.37        6.40      3.14 o 
   4  -3  21        1.57        2.54      2.37 o 
  -3  -2  21        0.21        1.02      1.23 o 
  -2  -2  21        1.23        1.00      1.53 o 
  -1  -2  21       32.24       36.80      3.57 o 
   0  -2  21       12.42        8.60      2.89 o 
   1  -2  21        0.12       -0.19      2.20 o 
   2  -2  21        0.86        1.41      1.91 o 
   3  -2  21       22.10       31.62      3.89 o 
   4  -2  21       10.18        8.05      2.78 o 
  -3  -1  21        0.06       -0.37      1.34 o 
  -2  -1  21       79.41       73.04      4.26 o 
  -1  -1  21       11.53        7.96      1.21 o 
   0  -1  21        4.09        4.36      2.53 o 
   1  -1  21       32.21       34.71      3.91 o 
   2  -1  21        0.44        1.98      2.67 o 
   3  -1  21       15.39       18.98      6.02 o 
   4  -1  21        3.21        3.95      3.01 o 
  -3   0  21        0.00        1.27      1.04 o 
  -2   0  21        7.49        6.92      1.33 o 
  -1   0  21        7.00        6.02      1.02 o 
   0   0  21        0.15        0.71      0.65 o 
   1   0  21        0.08        0.91      3.70 o 
   2   0  21      118.16      134.20      6.06 o 
   3   0  21        0.38        2.77      2.79 o 
   4   0  21        6.66       10.88      3.50 o 
   5   0  21       16.83       26.21      4.09 o 
  -3   1  21        6.47        3.84      2.71 o 
  -2   1  21       84.68       96.31      2.98 o 
  -1   1  21        0.51        0.42      1.07 o 
   0   1  21       29.81       32.57      1.27 o 
   1   1  21       52.44       48.00      3.83 o 
   2   1  21       33.55       46.27      6.16 o 
   3   1  21        3.09        6.29      2.91 o 
   4   1  21        0.50        0.99      2.52 o 
   5   1  21        4.88        5.26      2.95 o 
  -3   2  21        0.65        0.08      1.46 o 
  -2   2  21        7.94        7.52      1.68 o 
  -1   2  21        0.09       -0.07      1.22 o 
   0   2  21        1.65        2.22      0.90 o 
   1   2  21        0.83        1.51      0.53 o 
   2   2  21        9.28       10.90      4.62 o 
   3   2  21       10.14        4.94      2.79 o 
   4   2  21        6.27        7.62      3.10 o 
   5   2  21       17.41       24.66      3.83 o 
  -3   3  21       11.25        9.35      2.30 o 
  -2   3  21        3.97        3.68      1.42 o 
  -1   3  21        9.45       10.09      1.43 o 
   0   3  21        0.57        2.23      1.30 o 
   1   3  21       11.56       12.07      1.04 o 
   2   3  21        0.54       -0.26      1.99 o 
   3   3  21       14.01       17.15      3.23 o 
   4   3  21        6.69        3.71      2.77 o 
   5   3  21        4.98        4.69      2.87 o 
  -3   4  21       60.57       72.01      3.29 o 
  -2   4  21       35.25       39.44      2.52 o 
  -1   4  21        2.02        3.38      1.83 o 
   0   4  21       41.30       47.07      2.31 o 
   1   4  21        2.85        4.41      0.90 o 
   2   4  21        6.63        7.14      1.71 o 
   3   4  21       22.25       20.01      3.13 o 
   4   4  21        5.05        4.63      2.65 o 
   5   4  21       22.94       22.99      3.64 o 
  -3   5  21       11.14       11.04      2.30 o 
  -2   5  21        7.82        7.51      2.04 o 
  -1   5  21        1.48        1.92      1.61 o 
   0   5  21        0.63        0.94      1.21 o 
   1   5  21      104.61      107.06      2.73 o 
   2   5  21       65.82       57.94      2.40 o 
   3   5  21       11.42        4.53      2.35 o 
   4   5  21       88.59       93.20      5.29 o 
   5   5  21       17.75       12.12      3.08 o 
  -2   6  21       31.27       38.99      3.21 o 
  -1   6  21        1.29        1.73      1.56 o 
   0   6  21        3.17        2.81      1.93 o 
   1   6  21       14.05       18.78      1.69 o 
   2   6  21        0.46        0.05      0.88 o 
   3   6  21        0.00       -0.23      1.08 o 
   4   6  21        0.17       -1.11      1.97 o 
   5   6  21        3.31        3.17      3.72 o 
  -2   7  21       18.19       17.44      2.86 o 
  -1   7  21       53.26       59.86      3.09 o 
   0   7  21       27.32       34.52      2.72 o 
   1   7  21      154.12      171.72      3.94 o 
   2   7  21       16.65       16.84      1.97 o 
   3   7  21        8.61        5.60      4.51 o 
   4   7  21        0.88        1.74      1.13 o 
  -2   8  21        0.57       -0.03      1.74 o 
  -1   8  21        0.30        0.40      2.30 o 
   0   8  21        6.34        7.66      2.19 o 
   1   8  21        8.37        8.00      1.77 o 
   2   8  21       86.82       90.26      6.26 o 
   3   8  21        6.60        2.08      3.61 o 
   4   8  21        0.01        0.67      2.10 o 
  -1   9  21       32.32       38.65      3.31 o 
   0   9  21        0.16        0.15      2.02 o 
   1   9  21        3.26        3.00      2.32 o 
   2   9  21        1.74        2.66      1.92 o 
   3   9  21        0.01        1.15      3.89 o 
   4   9  21        5.95        2.32      2.49 o 
   0  10  21       51.98       60.06      3.72 o 
   1  10  21        0.58        1.27      3.12 o 
   2  10  21       20.64       20.89      2.91 o 
   3  10  21        8.45        2.59      4.83 o 
   0  -7  22       23.11       33.83      4.64 o 
  -1  -6  22       52.11       70.15      7.30 o 
   0  -6  22       39.97       50.07      4.53 o 
   1  -6  22       47.82       61.87      4.31 o 
   2  -6  22       50.07       77.62      4.72 o 
  -2  -5  22       21.71       24.86      3.23 o 
  -1  -5  22        0.88        0.81      2.32 o 
   0  -5  22       22.44       35.49      6.41 o 
   1  -5  22       16.68       30.98      7.89 o 
   2  -5  22       20.29       28.72      5.99 o 
   3  -5  22        7.09        6.91      3.57 o 
  -2  -4  22       13.67       11.02      3.02 o 
  -1  -4  22        0.01        2.55      2.57 o 
   0  -4  22        6.19        3.37      2.85 o 
   1  -4  22        6.27        7.10      3.18 o 
   2  -4  22        4.29        6.77      3.32 o 
   3  -4  22        0.89        3.87      2.64 o 
  -3  -3  22       22.13       23.74      2.71 o 
  -2  -3  22       57.76       67.26      6.18 o 
  -1  -3  22       68.35       68.01      6.81 o 
   0  -3  22        9.41       11.04      3.28 o 
   1  -3  22        3.88        5.05      4.98 o 
   2  -3  22        4.90        3.22      3.07 o 
   3  -3  22       40.43       70.60      6.41 o 
   4  -3  22       18.18       31.76      7.62 o 
  -3  -2  22       10.29        8.65      1.70 o 
  -2  -2  22       20.68       18.96      2.80 o 
  -1  -2  22       64.37       73.00      4.67 o 
   0  -2  22       11.26        8.12      4.76 o 
   1  -2  22        7.98        6.87      3.16 o 
   2  -2  22        2.49        2.74      3.05 o 
   3  -2  22        0.13        2.03      2.86 o 
   4  -2  22       25.29       29.24      3.88 o 
  -3  -1  22        0.49        1.67      1.21 o 
  -2  -1  22       22.34       17.64      1.90 o 
  -1  -1  22       15.36       15.96      4.77 o 
   0  -1  22        0.76        0.52      2.16 o 
   1  -1  22        5.37        5.94      3.06 o 
   2  -1  22        1.68        4.83      3.16 o 
   3  -1  22       15.54       26.31      6.67 o 
   4  -1  22        3.93        5.30      3.29 o 
  -3   0  22       19.70       14.16      2.27 o 
  -2   0  22       21.46       23.11      1.70 o 
  -1   0  22       32.65       36.55      2.08 o 
   0   0  22        6.72        7.86      2.84 o 
   1   0  22       17.48       17.74      3.40 o 
   2   0  22        0.34       -2.91      2.91 o 
   3   0  22        0.03        1.38      4.44 o 
   4   0  22       52.98       69.70      5.57 o 
  -3   1  22        1.87        1.64      1.89 o 
  -2   1  22        1.46        1.26      1.28 o 
  -1   1  22       11.79       12.72      1.60 o 
   0   1  22        0.97        0.46      1.99 o 
   1   1  22      163.40      181.16      9.43 o 
   2   1  22        0.06        0.12      2.12 o 
   3   1  22        8.45       11.36      3.34 o 
   4   1  22        0.04        1.90      2.78 o 
  -3   2  22        1.34        1.42      1.50 o 
  -2   2  22       17.74       19.81      2.85 o 
  -1   2  22       13.09       14.69      1.32 o 
   0   2  22       10.85       10.70      1.42 o 
   1   2  22       34.70       40.70      6.10 o 
   2   2  22        1.88       -1.05      4.05 o 
   3   2  22        0.12        1.10      2.50 o 
   4   2  22       12.47       17.12      3.71 o 
   5   2  22        0.76        6.78      3.24 o 
  -3   3  22       10.79       13.06      2.31 o 
  -2   3  22        1.52        1.84      2.10 o 
  -1   3  22        1.64        1.57      1.60 o 
   0   3  22        1.12        0.73      1.01 o 
   1   3  22       13.74       13.11      1.75 o 
   2   3  22        1.92        0.97      3.63 o 
   3   3  22        0.00       -1.14      2.48 o 
   4   3  22       32.93       39.59      4.31 o 
   5   3  22       45.09       44.58      4.56 o 
  -3   4  22        4.23        3.81      2.02 o 
  -2   4  22        8.28        6.94      2.33 o 
  -1   4  22        2.43        2.92      1.29 o 
   0   4  22       21.42       23.19      1.80 o 
   1   4  22        0.07       -0.79      0.92 o 
   2   4  22       13.96       14.41      5.26 o 
   3   4  22        2.68        1.62      2.30 o 
   4   4  22        3.74        2.71      2.66 o 
   5   4  22       13.11       11.72      3.37 o 
  -2   5  22       65.58       82.13      4.81 o 
  -1   5  22        9.13        7.93      1.62 o 
   0   5  22       43.65       48.64      2.41 o 
   1   5  22        9.25       11.48      1.99 o 
   2   5  22       30.49       28.69      2.61 o 
   3   5  22        1.17       -0.85      2.27 o 
   4   5  22        8.64        9.35      3.08 o 
  -2   6  22       13.55       13.35      2.96 o 
  -1   6  22       28.45       27.96      2.47 o 
   0   6  22       26.23       27.95      2.55 o 
   1   6  22        0.78       -0.44      1.12 o 
   2   6  22        0.08        1.27      0.96 o 
   3   6  22        0.18        2.42      5.02 o 
   4   6  22       16.91       11.73      2.75 o 
  -2   7  22        9.59        8.44      2.16 o 
  -1   7  22       10.02       11.47      2.15 o 
   0   7  22       20.30       26.90      2.43 o 
   1   7  22        9.31        7.37      3.54 o 
   2   7  22       71.65       65.39      3.88 o 
   3   7  22       11.29        9.71      1.68 o 
   4   7  22        0.29        0.95      3.57 o 
  -1   8  22        1.10        1.87      2.44 o 
   0   8  22       52.99       56.18      3.09 o 
   1   8  22       60.28       60.84      3.48 o 
   2   8  22        0.66        2.86      2.44 o 
   3   8  22       24.68       17.42      4.69 o 
   4   8  22        0.05        1.20      2.59 o 
   0   9  22       31.59       34.97      2.64 o 
   1   9  22       13.36       12.27      2.62 o 
   2   9  22        0.23        2.05      2.64 o 
   3   9  22        2.19        6.09      4.55 o 
   1  10  22       11.12       10.63      2.23 o 
   2  10  22        0.16       -2.22      2.22 o 
   0  -6  23       12.99       18.47      6.70 o 
  -1  -5  23        0.21        2.05      2.57 o 
   0  -5  23        8.59       11.99      5.80 o 
   1  -5  23       55.36       64.92      4.68 o 
   2  -5  23       28.71       45.11      5.35 o 
  -2  -4  23        2.60        0.48      2.20 o 
  -1  -4  23        3.64        4.57      2.98 o 
   0  -4  23        1.58        0.51      2.70 o 
   1  -4  23       26.29       30.84      4.36 o 
   2  -4  23        0.00       -1.55      3.11 o 
   3  -4  23        7.23        5.63      4.06 o 
  -2  -3  23       32.44       38.24      5.73 o 
  -1  -3  23       37.74       37.29      6.26 o 
   0  -3  23        0.81        1.08      2.60 o 
   1  -3  23       58.43       93.95      8.93 o 
   2  -3  23       89.97      114.04      9.63 o 
   3  -3  23        7.81        8.81      3.81 o 
  -2  -2  23        0.97        1.79      2.32 o 
  -1  -2  23        4.80        3.85      2.81 o 
   0  -2  23        0.37       -0.22      2.32 o 
   1  -2  23       10.36       12.58      5.90 o 
   2  -2  23        1.80        3.45      5.35 o 
   3  -2  23        0.77        0.63      4.65 o 
  -2  -1  23       46.82       48.03      3.82 o 
  -1  -1  23        7.78       10.53      3.07 o 
   0  -1  23       37.32       44.29      6.38 o 
   1  -1  23        0.78        0.92      2.64 o 
   2  -1  23        2.63        5.18      3.32 o 
   3  -1  23        6.67        3.79      5.50 o 
   4  -1  23        0.09        2.32      3.23 o 
  -2   0  23        0.13        0.01      1.22 o 
  -1   0  23        4.57        7.40      2.83 o 
   0   0  23        0.78        1.16      2.46 o 
   1   0  23        4.04        3.07      2.93 o 
   2   0  23        7.44        3.45      3.03 o 
   3   0  23       14.10       16.60      6.36 o 
   4   0  23        1.80       -1.87      3.11 o 
  -2   1  23        0.06        0.27      1.23 o 
  -1   1  23       23.15       19.25      2.70 o 
   0   1  23        7.13       11.74      2.85 o 
   1   1  23       26.33       30.21      3.89 o 
   2   1  23       21.78       22.55      3.89 o 
   3   1  23       13.77       16.32      5.90 o 
   4   1  23        0.94       -1.09      2.85 o 
  -2   2  23       12.01       11.31      1.93 o 
  -1   2  23       17.92       13.71      3.04 o 
   0   2  23        0.04       -0.93      2.37 o 
   1   2  23      102.02      106.07      5.30 o 
   2   2  23       15.28       18.15      3.71 o 
   3   2  23        4.08        2.01      4.44 o 
   4   2  23       29.97       35.93      4.49 o 
  -2   3  23       14.96       18.68      2.51 o 
  -1   3  23       49.28       54.52      2.24 o 
   0   3  23      100.62      113.06      3.00 o 
   1   3  23       10.32       17.65      3.54 o 
   2   3  23        1.36       -0.31      2.12 o 
   3   3  23        8.42       10.47      5.33 o 
   4   3  23       14.78       20.27      3.87 o 
  -2   4  23        6.87        9.13      2.67 o 
  -1   4  23       72.82       83.00      5.66 o 
   0   4  23        0.32        1.61      1.49 o 
   1   4  23       87.82       95.28      5.66 o 
   2   4  23       79.61       80.74      5.04 o 
   3   4  23       18.44       25.41      5.36 o 
   4   4  23       10.73       12.43      3.38 o 
  -2   5  23       12.11       13.86      2.37 o 
  -1   5  23       16.27       20.30      2.85 o 
   0   5  23       44.85       50.33      2.09 o 
   1   5  23        0.23       -0.77      1.35 o 
   2   5  23       38.42       41.41      4.95 o 
   3   5  23       56.59       59.64      6.39 o 
   4   5  23       60.41       73.61      7.29 o 
  -1   6  23       31.32       38.51      2.71 o 
   0   6  23        0.00       -0.01      1.27 o 
   1   6  23      107.99      105.50      3.10 o 
   2   6  23        6.79        6.74      1.92 o 
   3   6  23        1.63        2.19      4.41 o 
   4   6  23        0.25       -1.28      3.53 o 
  -1   7  23       11.06        8.26      2.76 o 
   0   7  23        0.57        0.02      1.58 o 
   1   7  23        0.37        0.14      1.32 o 
   2   7  23       70.33       62.39      4.27 o 
   3   7  23       49.93       60.24      5.89 o 
   0   8  23        4.11        3.26      1.78 o 
   1   8  23        2.22        1.60      2.32 o 
   2   8  23       18.29       15.23      2.21 o 
   3   8  23       15.63       12.45      4.26 o 
   1   9  23        2.60        2.19      1.65 o 
   2   9  23        4.81        4.57      2.28 o 
   0  -5  24        2.20        2.62      5.48 o 
  -1  -4  24       24.36       22.51      3.93 o 
   0  -4  24       17.45       21.72      6.72 o 
   1  -4  24       28.29       37.28      4.93 o 
   2  -4  24       21.06       31.14      6.59 o 
  -1  -3  24       65.83       83.55      5.40 o 
   0  -3  24        1.26        1.16      2.78 o 
   1  -3  24        3.09        7.96      3.92 o 
   2  -3  24       83.60      108.65      9.80 o 
  -2  -2  24        0.96        2.49      3.94 o 
  -1  -2  24        9.64        9.53      5.23 o 
   0  -2  24       41.22       42.11      4.61 o 
   1  -2  24        1.13        3.52      5.26 o 
   2  -2  24        0.32       -1.04      5.20 o 
   3  -2  24       51.09       87.68      9.28 o 
  -2  -1  24        2.54       -1.13      2.22 o 
  -1  -1  24       87.90       95.66      5.42 o 
   0  -1  24       21.81       20.55      3.78 o 
   1  -1  24       51.12       72.54      7.86 o 
   2  -1  24        3.13        4.50      5.58 o 
   3  -1  24        1.96        6.68      6.25 o 
  -2   0  24        0.68       -1.42      2.30 o 
  -1   0  24        5.34        4.13      2.83 o 
   0   0  24       28.66       34.07      6.23 o 
   1   0  24       28.43       22.66      3.95 o 
   2   0  24       10.73        7.71      5.79 o 
   3   0  24       12.60       18.39      6.60 o 
  -2   1  24        9.09        8.22      1.53 o 
  -1   1  24        1.28        0.20      1.92 o 
   0   1  24       60.53       66.43      6.45 o 
   1   1  24       96.73      106.80      6.02 o 
   2   1  24        2.66        1.36      2.86 o 
   3   1  24        0.03        0.56      4.52 o 
   4   1  24        1.22        2.76      3.24 o 
  -2   2  24        5.56        8.03      1.62 o 
  -1   2  24       17.82       17.98      1.98 o 
   0   2  24        7.36        4.68      4.77 o 
   1   2  24       16.11       15.64      3.32 o 
   2   2  24       15.91       20.68      3.93 o 
   3   2  24        0.06       -0.40      4.21 o 
   4   2  24       21.17       24.14      4.34 o 
  -2   3  24       17.87       16.49      3.03 o 
  -1   3  24       13.18       13.91      1.65 o 
   0   3  24       30.75       42.15      7.83 o 
   1   3  24        6.78        6.74      3.21 o 
   2   3  24       46.35       35.74      3.92 o 
   3   3  24       25.08       20.24      6.22 o 
   4   3  24        6.61        7.85      5.64 o 
  -2   4  24       10.71        8.25      2.56 o 
  -1   4  24       19.07       23.35      2.19 o 
   0   4  24       52.20       59.74      4.18 o 
   1   4  24        0.15       -0.30      2.90 o 
   2   4  24       20.71       23.15      3.91 o 
   3   4  24       11.61        9.46      3.42 o 
   4   4  24       11.38       10.24      5.41 o 
  -1   5  24        2.04        1.47      1.63 o 
   0   5  24        3.53        2.05      1.94 o 
   1   5  24        2.01        2.80      3.39 o 
   2   5  24       23.35       28.32      7.78 o 
   3   5  24       25.69       21.36      3.45 o 
   4   5  24       14.65       10.33      5.44 o 
  -1   6  24        0.55        1.60      1.51 o 
   0   6  24       75.75       87.61      4.41 o 
   1   6  24       28.78       28.45      1.87 o 
   2   6  24       11.81       11.86      7.02 o 
   3   6  24       23.74       26.43      3.97 o 
   0   7  24       20.60       27.78      2.47 o 
   1   7  24        0.71        1.23      1.23 o 
   3   7  24        0.00        4.45      3.85 o 
   1   8  24        1.53        2.15      1.50 o 
   2   8  24        2.22        3.08      1.76 o 
   0  -3  25       20.01       19.52      6.57 o 
   1  -3  25        7.82        7.79      4.02 o 
  -1  -2  25        0.03       -1.94      2.84 o 
   0  -2  25       12.16       11.97      3.91 o 
   1  -2  25       15.96       26.84      4.60 o 
   2  -2  25        7.86       11.58      7.08 o 
  -1  -1  25       24.65       36.67      6.52 o 
   0  -1  25        2.56        4.57      3.33 o 
   1  -1  25        0.17       -0.84      4.77 o 
   2  -1  25        1.33       -3.73      5.71 o 
   3  -1  25        2.13       -0.81      3.31 o 
  -1   0  25        4.40        5.08      4.75 o 
   0   0  25        1.62       -0.51      2.58 o 
   1   0  25        0.04       -0.55      4.45 o 
   2   0  25        2.67        4.07      5.72 o 
   3   0  25       12.27       14.37      4.25 o 
  -1   1  25       26.07       26.65      5.30 o 
   0   1  25        1.51       -1.02      2.76 o 
   1   1  25       11.70        9.40      5.71 o 
   2   1  25       25.34       21.96      6.87 o 
   3   1  25        3.52        4.47      3.63 o 
  -1   2  25        6.08        7.59      3.10 o 
   0   2  25        7.38        9.72      3.02 o 
   1   2  25       11.15       13.93      5.25 o 
   2   2  25        0.47        2.69      5.07 o 
   3   2  25       72.96       79.92      6.01 o 
  -1   3  25        0.43       -3.26      3.56 o 
   0   3  25       89.70      101.01      5.75 o 
   1   3  25        2.62        1.01      4.09 o 
   2   3  25       16.91       21.69      6.52 o 
   3   3  25        0.07       -3.05      3.16 o 
  -1   4  25        1.86        3.63      1.64 o 
   0   4  25        2.72        3.62      3.92 o 
   1   4  25        2.33        4.98      5.26 o 
   2   4  25       14.52       13.26      5.38 o 
   3   4  25       28.43       33.43      4.50 o 
  -1   5  25        0.30        1.31      1.47 o 
   0   5  25        8.33       10.38      3.97 o 
   1   5  25        4.48        2.04      3.70 o 
   2   5  25       23.83       27.20      4.22 o 
   3   5  25        0.69        0.97      2.40 o 
   0   6  25       24.45       28.71      2.30 o 
   1   6  25        0.70        0.54      3.21 o 
   2   6  25        3.38        8.97      4.32 o 
   3   6  25        1.04        1.16      4.37 o 
   1   7  25        9.10        7.75      3.75 o 
   0  -1  26       70.13       80.05      6.06 o 
   1  -1  26        6.03        6.73      3.87 o 
   2  -1  26       75.82      108.77      7.21 o 
   0   0  26      110.66      136.41      6.96 o 
   1   0  26       23.05       35.02      4.87 o 
   2   0  26        1.39       -0.63      3.20 o 
   0   1  26       18.04       24.07      4.16 o 
   1   1  26        4.73        9.07      3.72 o 
   2   1  26        3.42        6.12      3.82 o 
   0   2  26       13.73       12.79      3.32 o 
   1   2  26        9.74       10.91      3.89 o 
   2   2  26        1.55        1.21      3.05 o 
   0   3  26        8.89        8.91      3.56 o 
   1   3  26      147.50      148.01      6.82 o 
   2   3  26        1.39        2.04      3.18 o 
   0   4  26        6.01        6.59      4.28 o 
   1   4  26        0.89        1.07      2.84 o 
   2   4  26        2.06        0.74      2.57 o 
   1   5  26        0.04        0.95      3.66 o 
   2   5  26        1.36        1.40      2.91 o 
                                                 
